# Supplementary material for: Engineering immunomodulatory and osteoinductive implant surfaces via mussel adhesion-mediated ion coordination and molecular clicking
Source: Nat Commun. 2022 Jan 10;13:160. doi: 10.1038/s41467-021-27816-1 (PMC8748715; doi:10.1038/s41467-021-27816-1)
Supplement: Supplementary file 4 — Source Data [file 41467_2021_27816_MOESM4_ESM.xlsx]

## Sheet: Figure 2
Figure 2C			Figure 2D				Figure 2F					Figure 2J	Binding Energy	TiO2	DBCO-TiO2	Zn	BMP-2	Zn/BMP-2	Figure 2K	Binding Energy	TiO2	DBCO-TiO2	Zn	BMP-2	Zn/BMP-2	Fgiure 2L	Binding Energy	TiO2	DBCO-TiO2	Zn	BMP-2	Zn/BMP-2	Fgiure 2N	Binding Energy	0 day	14 day	Figure 2O
	301.1	30130		593.55	28335			TiO2	1.683	1.612	1.411		1204.52	50630	46470	51330	44130	43925		412.515	944.165	1081.87	1070.46	1266.09	1193.59		1061.52	7047.36	6401.96	9374.78	6441.18	7963.01		411.428	1266.09	1193.59			non-accumulative Zn2+ release (ppm)	Accumulative zn2+ release (ppm)
	302.81	16690		596.2	22668			DBCO-TiO2	3.389	3.313	3.095		1203.52	50185	46570	51475	43845	44090		412.415	957.845	1118.09	1088.55	1272.55	1182.58		1061.41	7130.44	6513.37	9249.55	6659.09	8009.36		411.328	1272.55	1182.58		1	0.145	0.145
	305.33	14930		600.2	17001			Zn	2.095	1.826	1.79		1202.52	51160	46630	51430	44150	44950		412.315	949.19	1101.76	1094.14	1284.04	1175.16		1061.32	7010.12	6465.24	9416.67	6574.87	8007.58		411.228	1284.04	1175.16		3	0.133	0.278
	307.16	1537		709.6	34002			BMP-2	7.992	6.458	7.53		1201.52	50895	46810	52100	44945	45170		412.215	960.357	1095.48	1064.88	1262.02	1148.6		1061.21	7070.28	6416.67	9382.35	6426.47	8017.82		411.128	1262.02	1148.6		5	0.0897	0.3677
	309.07	3738		727.5	22668			Zn/BMP-2	5.203	5.157	6.307		1200.52	50460	46645	52425	44600	45290		412.115	966.778	1067.42	1096.15	1258.91	1159.85		1061.12	7105.61	6500.45	9285.65	6522.73	8077.99		411.028	1258.91	1159.85		7	0.0606	0.4283
	312.06	2032		787.7	34002		One-way ANOVA with Tukey’s post hoc test		p				1199.52	51365	47045	52090	44235	46305		412.015	950.865	1083.75	1067.56	1255.8	1148.6		1061.02	7226.89	6590.91	9292.33	6570.86	8117.65		410.928	1255.8	1148.6		14	0.0518	0.4801
	317.5	25580		788.55	39669			TiO2 vs. DBCO-TiO2	0.0091				1198.52	51185	48300	53605	44410	46340		411.915	962.032	1094.22	1065.33	1248.62	1152.91		1060.91	7195.38	6504.46	9360.07	6624.33	8011.14		410.828	1248.62	1152.91		21	0.0483	0.5284
	318.52	9022		788.8	39669			TiO2 vs. Zn	0.9018				1197.52	51190	48440	53345	45070	46050		411.815	958.124	1095.27	1068.01	1246.95	1144.77		1060.82	7172.46	6470.59	9409.54	6585.56	8050.8		410.728	1246.95	1144.77		28	0.0468	0.5752
	321.04	11910		802.1	11334			TiO2 vs. BMP-2	<0.0001				1196.52	51420	48090	53775	45180	45870		411.715	996.65	1077.89	1080.51	1237.62	1147.64		1060.71	7088.43	6457.66	9424.69	6685.83	8106.51		410.628	1237.62	1147.64
	323.28	4920		810.4	11334			TiO2 vs. Zn/BMP-2	<0.0001				1195.52	52020	48110	53445	45735	45770		411.615	967.616	1080.19	1100.61	1228.05	1124.91		1060.62	7140.95	6437.61	9405.08	6509.36	7993.76		410.528	1228.05	1124.91
	330.28	6600		826.7	11334			DBCO-TiO2 vs. Zn	0.0343				1194.52	51905	47365	54490	45670	44830		411.515	961.195	1070.98	1105.08	1234.51	1135.68		1060.52	7256.49	6415.77	9383.24	6554.81	7996.44		410.428	1234.51	1135.68
	333.34	8134		831.4	45336			DBCO-TiO2 vs. BMP-2	<0.0001				1193.52	52095	48300	54115	45485	45160		411.415	953.657	1074.75	1100.61	1238.57	1132.33		1060.41	7210.66	6435.38	9333.33	6588.23	7990.64		410.328	1238.57	1132.33
	339.2	26690		831.943	45336			DBCO-TiO2 vs. Zn/BMP-2	0.001				1192.52	52070	47810	53675	45575	44860		411.315	970.408	1086.89	1109.55	1216.32	1101.46		1060.32	7095.11	6411.32	9338.24	6582.89	8071.3		410.228	1216.32	1101.46
	341.43	2532		832.6	17001			Zn vs. BMP-2	<0.0001				1191.52	52580	47805	52725	45710	44195		411.215	940.815	1101.34	1097.93	1207.23	1139.75		1060.21	7193.47	6563.28	9319.07	6656.42	8090.02		410.128	1207.23	1139.75
	342.67	8253		836.5	45336			Zn vs. Zn/BMP-2	<0.0001				1190.52	51575	47935	52795	44965	44355		411.115	968.733	1079.15	1103.96	1213.45	1124.67		1060.12	7048.32	6483.96	9304.37	6554.81	8118.09		410.028	1213.45	1124.67
	344.96	2668		836.987	79338			BMP-2 vs. Zn/BMP-2	0.0068				1189.52	52550	47875	53335	45310	44655		411.015	955.891	1072.45	1105.3	1177.32	1106.72		1060.02	6973.84	6495.54	9210.78	6596.26	8040.11		409.928	1177.32	1106.72
	346.32	3194		837.383	215350		Figure 2H						1188.52	52225	48390	52355	45965	44385		410.915	955.332	1108.88	1113.12	1222.3	1094.52		1059.91	7126.62	6524.51	9305.7	6652.41	7992.87		409.828	1222.3	1094.52
	347.34	16130		837.8	45336			TiO2	81.735	88.67	82.54		1187.52	53230	48790	52615	45760	44455		410.815	955.891	1068.68	1108.21	1218.47	1115.82		1059.82	7210.66	6479.5	9276.74	6510.69	7973.71		409.728	1218.47	1115.82
	348.63	4836		838	39669			DBCO-TiO2	44.28	56.45	50.31		1186.52	52520	48630	52650	45575	45440		410.715	949.19	1090.66	1076.72	1214.4	1085.43		1059.71	7073.15	6499.55	9181.82	6540.11	7950.09		409.628	1214.4	1085.43
	350.27	12790		839.11	85005			Zn	44.761	42.832	44.482		1185.52	52835	49225	52525	46280	44905		410.615	966.499	1102.81	1097.26	1199.33	1118.93		1059.62	7001.53	6537.43	9324.42	6684.49	8031.19		409.528	1199.33	1118.93
	351.29	3638		839.4	45336			BMP-2	38.994	48.249	40.18		1184.52	52375	49140	52705	46625	44835		410.515	968.453	1082.29	1118.04	1219.43	1119.41		1059.52	7089.38	6394.39	9370.32	6723.26	8137.26		409.428	1219.43	1119.41
	353.23	24690		839.85	90672			Zn/BMP-2	47.12	39.71	39.423		1183.52	53705	49700	53130	46575	44970		410.415	955.332	1089.62	1076.27	1193.83	1090.93		1059.41	7154.32	6477.72	9352.94	6739.31	8033.87		409.328	1193.83	1090.93
	354.41	3486		841.6	22668			One-way ANOVA with Tukey’s post hoc test	p				1182.52	54615	49550	53520	47010	44805		410.315	959.799	1074.33	1100.84	1200.53	1129.93		1059.32	7200.15	6501.34	9385.92	6645.72	8050.8		409.228	1200.53	1129.93
	355.57	3350		841.8	17001			TiO2 vs. DBCO-TiO2	<0.0001				1181.52	54595	49920	53240	46885	45165		410.215	958.962	1095.9	1085.87	1196.94	1097.39		1059.21	7129.49	6518.27	9392.16	6647.06	7950.98		409.128	1196.94	1097.39
	357.47	1800		843.8	11334			TiO2 vs. Zn	<0.0001				1180.52	53820	49900	54015	47255	45665		410.115	974.037	1078.94	1093.47	1202.68	1102.89		1059.12	7124.71	6519.61	9334.67	6534.76	8043.23		409.028	1202.68	1102.89
	359.24	9296		844.4	85005			TiO2 vs. BMP-2	<0.0001				1179.52	55070	49765	54195	47460	45755		410.015	973.199	1091.5	1092.57	1197.89	1112.95		1059.02	7157.18	6563.73	9340.02	6506.68	7991.53		408.928	1197.89	1112.95
	361.55	3790		845.1	187010			TiO2 vs. Zn/BMP-2	<0.0001				1178.52	54620	49510	53610	47610	45390		409.915	943.886	1077.47	1117.37	1196.46	1094.76		1058.91	7111.35	6488.86	9312.83	6628.34	8025.85		408.828	1196.46	1094.76
	365.84	1046		854.8	28335			DBCO-TiO2 vs. Zn	0.7656				1177.52	54570	49925	53460	47815	45865		409.815	978.504	1096.32	1098.16	1183.78	1116.54		1058.82	7088.43	6568.18	9453.21	6616.31	8085.12		408.728	1183.78	1116.54
	368.08	1104		855.4	17001			DBCO-TiO2 vs. BMP-2	0.277				1176.52	54965	50345	54385	48150	45640		409.715	957.007	1070.77	1084.53	1201.24	1090.93		1058.71	7101.8	6533.42	9475.05	6534.76	8053.92		408.628	1201.24	1090.93
	369.17	17930		861.4	11334			DBCO-TiO2 vs. Zn/BMP-2	0.2398				1175.52	54350	49850	54335	47960	46065		409.615	963.149	1086.89	1103.74	1182.1	1089.49		1058.62	7222.12	6566.85	9392.16	6588.23	8041		408.528	1182.1	1089.49
	371.14	21630		863.9	28335			Zn vs. BMP-2	0.8651				1174.52	54985	50175	54075	48140	45965		409.515	945.84	1094.85	1077.83	1190	1091.17		1058.52	7217.34	6476.38	9430.93	6605.61	8042.78		408.428	1190	1091.17
	372.16	7392		864.8	17001			Zn vs. Zn/BMP-2	0.8176				1173.52	55275	49605	53895	48225	45970		409.415	982.133	1090.66	1089.45	1190.48	1085.19		1058.41	7207.79	6516.49	9258.02	6643.05	8104.28		408.328	1190.48	1085.19
	373.99	5328		866.1	17001			BMP-2 vs. Zn/BMP-2	>0.9999				1172.52	54230	50695	55115	48055	46835		409.315	967.895	1093.38	1091.68	1184.97	1082.56		1058.32	7291.83	6516.49	9336.45	6560.16	8029.41		408.228	1184.97	1082.56
	377.37	10690		868.3	11334								1171.52	55515	50805	54555	47530	45505		409.215	988.275	1082.08	1116.47	1181.38	1096.91		1058.21	7070.28	6540.11	9262.03	6625.67	8086.9		408.128	1181.38	1096.91
	382.22	4785		868.7	11334								1170.52	55535	50965	54430	47995	46380		409.115	984.366	1100.29	1070.02	1176.12	1093.32		1058.12	7247.9	6430.04	9453.21	6569.52	8092.25		408.028	1176.12	1093.32
	385.69	4091		869	11334								1169.52	55300	50840	54915	48350	46545		409.015	967.616	1086.47	1102.18	1181.86	1077.77		1058.02	7182.01	6508.47	9428.7	6506.68	8006.24		407.928	1181.86	1077.77
	387.39	7716		893.9	17001								1168.52	56555	51120	54810	48360	46330		408.915	970.687	1099.25	1105.08	1167.98	1084.47		1057.91	7184.87	6459.45	9303.03	6687.17	8004.9		407.828	1167.98	1084.47
	388.41	3250		897.8	11334								1167.52	56530	51395	55430	48665	47415		408.815	979.62	1098.62	1088.78	1166.55	1087.34		1057.82	7207.79	6474.15	9318.63	6620.32	7978.16		407.728	1166.55	1087.34
	390.07	13340		915.8	34002								1166.52	56210	51520	54330	48775	47440		408.715	969.57	1122.49	1125.18	1186.89	1110.07		1057.71	7043.55	6551.69	9294.12	6680.48	7999.55		407.628	1186.89	1110.07
	393.3	7809		916.6	39669								1165.52	56075	51590	55530	48560	47065		408.615	960.636	1126.67	1105.3	1167.98	1105.05		1057.62	7268.91	6517.82	9251.34	6743.32	8039.22		407.528	1167.98	1105.05
	395.48	9368		921.3	22668								1164.52	56990	51015	55780	48910	46600		408.515	970.408	1106.58	1119.38	1181.62	1075.86		1057.52	7197.29	6499.11	9383.69	6645.72	8028.07		407.428	1181.62	1075.86
	401.06	2326		948.5	17001								1163.52	57260	51280	55985	49025	46680		408.415	953.099	1113.69	1109.99	1202.44	1081.36		1057.41	7165.77	6525.85	9303.92	6536.1	8094.03		407.328	1202.44	1081.36
	402.82	4884		949.3	39669								1162.52	57100	52000	56870	48950	47180		408.315	975.991	1115.79	1114.24	1185.21	1089.49		1057.32	7051.18	6583.33	9219.25	6594.92	8029.86		407.228	1185.21	1089.49
	404.52	2864		950	124670								1161.52	57425	51730	57710	48760	47580		408.215	997.487	1100.08	1101.95	1190.95	1079.92		1057.21	7228.8	6549.91	9405.97	6548.13	8002.67		407.128	1190.95	1079.92
	415.47	3376		950.4	22668								1160.52	57560	52265	57030	48340	47655		408.115	985.483	1074.75	1117.59	1178.99	1110.31		1057.12	7313.79	6527.18	9454.55	6453.21	7983.96		407.028	1178.99	1110.31
	419.4	12490		953.6	34002								1159.52	56915	51490	56105	48925	47305		408.015	980.179	1091.92	1101.28	1179.23	1099.31		1057.02	6995.8	6613.64	9314.62	6578.88	8007.58		406.928	1179.23	1099.31
	421.5	5325		954.3	11334								1158.52	57900	51415	56230	49245	47320		407.915	993.3	1092.13	1105.53	1191.91	1094.76		1056.91	7066.46	6465.24	9340.02	6578.88	7971.03		406.828	1191.91	1094.76
	422.88	2636		954.55	11334								1157.52	57695	51875	56200	49505	46755		407.815	996.092	1101.34	1107.98	1159.37	1105.77		1056.82	7085.56	6460.78	9377.9	6671.12	7998.22		406.728	1159.37	1105.77
	424.45	7838		962.3	17001								1156.52	57395	52140	57045	49270	47175		407.715	994.417	1103.64	1084.53	1164.15	1079.44		1056.71	7051.18	6512.48	9417.11	6814.17	8039.22		406.628	1164.15	1079.44
	428.19	3623		963.3	11334								1155.52	57900	52345	57090	49370	47875		407.615	960.916	1121.23	1103.29	1161.04	1089.02		1056.62	7209.7	6481.73	9293.23	6720.59	8021.39		406.528	1161.04	1089.02
	430.84	4381		993.4	22668								1154.52	57750	52360	58140	49750	48315		407.515	977.666	1104.69	1085.2	1176.12	1076.81		1056.52	7189.65	6536.99	9285.2	6601.6	8027.18		406.428	1176.12	1076.81
	432.4	56180		994	11334								1153.52	57620	52070	57445	49925	48290		407.415	994.417	1121.86	1115.8	1192.63	1095		1056.41	7139.04	6485.74	9370.77	6586.9	7918.45		406.328	1192.63	1095
	433.63	40060		995.4	11334								1152.52	57135	53270	57000	49645	48725		407.315	977.945	1107.83	1113.35	1171.81	1073.94		1056.32	7163.87	6500	9340.91	6676.47	7968.36		406.228	1171.81	1073.94
	436.42	4550		995.6	56670								1151.52	56905	53310	57220	49955	48515		407.215	986.879	1124.58	1107.76	1174.68	1090.45		1056.21	7175.32	6483.07	9327.09	6493.32	7996.44		406.128	1174.68	1090.45
	438.01	14550		1011.2	22668								1150.52	57110	52820	56665	50065	47920		407.115	968.453	1111.6	1098.83	1195.74	1058.39		1056.12	7316.65	6540.11	9363.19	6676.47	8083.78		406.028	1195.74	1058.39
	439.34	3882		1011.8	17001								1149.52	57890	52945	57050	50150	48450		407.015	989.391	1106.16	1093.47	1155.54	1072.51		1056.02	7198.24	6505.79	9210.34	6564.17	8039.22		405.928	1155.54	1072.51
	444.01	21690		1018.8	11334								1148.52	59035	52705	57580	49945	48850		406.915	980.737	1100.5	1103.52	1167.98	1066.28		1055.91	7053.09	6552.14	9289.22	6700.53	8082		405.828	1167.98	1066.28
	446.34	80180		1022.8	22668								1147.52	58505	53460	57760	50130	48915		406.815	984.087	1098.41	1096.15	1178.75	1097.87		1055.82	7029.22	6488.41	9364.08	6565.51	8042.34		405.728	1178.75	1097.87
	447.77	13720		1023.2	39669								1146.52	58715	53175	57810	49965	47965		406.715	950.586	1108.46	1108.21	1179.71	1064.61		1055.71	7139.04	6491.53	9363.64	6582.89	8017.38		405.628	1179.71	1064.61
	449.47	2189		1025.2	22668								1145.52	58995	53895	58735	50155	48100		406.615	983.25	1116.41	1129.42	1144.77	1092.85		1055.62	7256.49	6520.94	9265.15	6798.13	8066.4		405.528	1144.77	1092.85
	450.63	2816		1025.4	22668								1144.52	58330	53260	58350	49725	48105		406.515	1010.61	1088.78	1115.58	1175.16	1087.1		1055.52	7224.03	6619.43	9313.73	6676.47	8034.31		405.428	1175.16	1087.1
	454.61	56240		1034.2	22668								1143.52	59840	53325	58565	50605	48480		406.415	995.533	1119.56	1088.55	1159.37	1090.93		1055.41	7116.12	6475.05	9374.78	6530.75	8049.47		405.328	1159.37	1090.93
	458.38	1110		1035.9	17001								1142.52	59620	53570	58200	50335	49675		406.315	982.133	1110.55	1080.74	1157.45	1084.95		1055.32	7214.48	6560.16	9347.59	6703.21	8075.31		405.228	1157.45	1084.95
	460.28	50820		1036.47	17001								1141.52	60820	54075	58590	49895	49255		406.215	980.179	1090.45	1104.19	1152.19	1107.44		1055.21	7183.92	6448.31	9394.83	6697.86	8157.75		405.128	1152.19	1107.44
	462.53	54920		1039.2	17001								1140.52	60055	53850	58270	49470	48885		406.115	983.529	1079.98	1098.6	1139.03	1071.79		1055.12	7147.63	6471.48	9369.88	6633.69	8049.02		405.028	1139.03	1071.79
	463.55	23050		1042.6	22668								1139.52	59595	54145	58345	50640	48340		406.015	946.957	1116.41	1106.64	1150.75	1076.33		1055.02	7299.47	6509.8	9313.28	6635.03	7991.53		404.928	1150.75	1076.33
	465.11	2352		1044.3	11334								1138.52	60540	54245	58250	50970	48785		405.915	972.083	1131.7	1091.9	1169.66	1051.93		1054.91	7200.15	6563.73	9395.72	6818.18	8021.84		404.828	1169.66	1051.93
	466.61	7187		1044.88	22668								1137.52	60420	53680	58405	51090	49410		405.815	973.758	1118.72	1090.56	1162.24	1076.57		1054.82	7151.45	6634.58	9382.35	6685.83	8116.31		404.728	1162.24	1076.57
	468.31	18400		1045.22	17001								1136.52	60025	55260	58105	51655	50380		405.715	985.483	1104.06	1112.45	1145.73	1061.98		1054.71	7139.99	6530.75	9368.98	6720.59	8082		404.628	1145.73	1061.98
	469.53	7406		1045.6	22668								1135.52	59260	54905	58810	51315	50010		405.615	982.691	1109.3	1099.27	1187.13	1064.61		1054.62	7162.91	6480.39	9312.83	6727.27	8178.25		404.528	1187.13	1064.61
	471.1	8490		1047.1	22668								1134.52	59680	54320	58720	50210	50000		405.515	982.133	1103.64	1092.57	1182.1	1066.76		1054.52	7322.38	6506.68	9319.52	6691.18	8136.81		404.428	1182.1	1066.76
	473.97	12330		1052.6	11334								1133.52	59820	54020	59195	51160	50370		405.415	988.833	1112.02	1084.53	1158.89	1066.52		1054.41	7134.26	6554.81	9286.54	6597.59	8081.55		404.328	1158.89	1066.52
	475.65	2714		1053.5	17001								1132.52	59770	54700	59380	50635	50690		405.315	1008.93	1106.58	1102.4	1166.07	1062.22		1054.32	7174.37	6598.04	9332.44	6693.85	8141.27		404.228	1166.07	1062.22
	478.51	11520		1059.9	17001								1131.52	59340	54525	59930	50165	50515		405.215	971.245	1104.69	1096.37	1167.98	1077.53		1054.21	7155.27	6650.18	9293.67	6818.18	8062.83		404.128	1167.98	1077.53
	480.35	3319		1060.5	17001								1130.52	59450	54605	59785	50810	50420		405.115	1001.4	1115.58	1091.9	1157.45	1060.06		1054.12	7237.4	6527.63	9319.96	6631.02	7972.37		404.028	1157.45	1060.06
	482.45	229500		1061.4	28335								1129.52	58865	54600	59000	50325	50385		405.015	961.474	1079.77	1071.36	1162.72	1049.77		1054.02	7208.75	6571.75	9302.58	6628.34	8097.15		403.928	1162.72	1049.77
	485.92	1450		1061.7	17001								1128.52	58700	54330	59060	50075	50180		404.915	989.391	1099.66	1116.47	1155.54	1055.04		1053.91	7128.53	6548.57	9311.5	6635.03	8073.08		403.828	1155.54	1055.04
	489.64	7833		1078.1	17001								1127.52	58600	55110	59770	50235	49825		404.815	975.433	1084.8	1103.74	1152.43	1067.72		1053.82	7185.83	6588.23	9383.69	6675.13	8092.25		403.728	1152.43	1067.72
	491.29	4139		1082.6	45336								1126.52	58410	54945	59555	50215	49865		404.715	970.128	1080.82	1105.97	1131.85	1066.76		1053.71	7216.39	6666.67	9359.63	6782.09	8189.84		403.628	1131.85	1066.76
	494.31	12280		1083.3	17001								1125.52	58270	54440	59210	50195	49765		404.615	1008.38	1104.9	1090.79	1135.68	1071.31		1053.62	7170.55	6600.71	9341.35	6732.62	8078.43		403.528	1135.68	1071.31
	495.58	2249		1088.7	22668								1124.52	58290	54085	58955	50190	49680		404.515	984.366	1077.05	1100.17	1139.03	1070.83		1053.52	7141.9	6569.52	9318.63	6631.02	8135.47		403.428	1139.03	1070.83
	496.67	1014		1091.35	22668								1123.52	58385	53295	59515	50960	50415		404.415	985.483	1093.17	1110.66	1162.72	1058.15		1053.41	7206.84	6561.05	9380.57	6570.86	8180.48		403.328	1162.72	1058.15
	498.57	20220		1095.2	22668								1122.52	59230	53295	59750	50130	49935		404.315	970.408	1084.59	1130.1	1134	1073.46		1053.32	7166.73	6555.7	9410.43	6581.55	8120.77		403.228	1134	1073.46
	500.34	7497		1099.5	39669								1121.52	58770	53715	59395	50035	50460		404.215	994.417	1116.62	1118.26	1172.53	1058.87		1053.21	7154.32	6615.86	9393.05	6590.91	8110.52		403.128	1172.53	1058.87
	502.59	18490		1100.2	90672								1120.52	59510	52925	59275	50210	50430		404.115	995.254	1094.22	1121.16	1136.4	1055.04		1053.12	7225.94	6681.82	9468.81	6667.11	8183.15		403.028	1136.4	1055.04
	504.56	3588		1100.45	34002								1119.52	59815	52965	58920	49520	51065		404.015	970.966	1085.85	1137.91	1172.77	1088.3		1053.02	7113.25	6553.48	9453.21	6450.53	8094.92		402.928	1172.77	1088.3
	505.98	2617		1100.86	90672								1118.52	59555	53070	58775	49920	49610		403.915	988.833	1098.2	1122.28	1193.11	1073.7		1052.91	7244.08	6534.76	9294.12	6540.11	8119.88		402.828	1193.11	1073.7
	508.4	12170		1101.83	51003								1117.52	59755	53320	60065	50360	50305		403.815	1003.63	1096.73	1136.35	1195.74	1063.65		1052.82	7347.21	6606.51	9339.57	6660.43	8087.34		402.728	1195.74	1063.65
	512	22760		1102.4	11334								1116.52	60285	52945	60320	50005	50085		403.715	991.904	1114.74	1153.32	1168.94	1091.89		1052.71	7261.27	6521.39	9386.36	6735.29	8126.56		402.628	1168.94	1091.89
	513.53	1433		1103.2	11334								1115.52	60285	53195	60305	50460	50285		403.615	1025.68	1097.57	1147.29	1194.54	1107.2		1052.62	7262.22	6496.88	9494.65	6736.63	7989.31		402.528	1194.54	1107.2
	515.8	6840		1110.6	39669								1114.52	61910	53560	59580	49865	50715		403.515	970.128	1139.45	1168.96	1232.35	1103.13		1052.52	7224.03	6547.24	9462.12	6671.12	8145.28		402.428	1232.35	1103.13
	518.15	28850		1131.9	17001								1113.52	62975	53185	60400	50900	51060		403.415	968.453	1121.65	1176.55	1232.83	1126.35		1052.41	7384.45	6582	9396.17	6609.63	8102.5		402.328	1232.83	1126.35
	520.16	16870		1132.22	90672								1112.52	63450	52730	60015	50860	51255		403.315	1000	1149.29	1183.47	1224.46	1137.83		1052.32	7311.88	6526.29	9351.16	6696.52	8022.73		402.228	1224.46	1137.83
	522.44	18890		1132.5	56670								1111.52	63200	54340	60180	51585	51670		403.215	1014.24	1112.23	1192.18	1264.9	1122.28		1052.21	7217.34	6526.29	9313.28	6693.85	8121.66		402.128	1264.9	1122.28
	524.14	20080		1132.86	34002								1110.52	62560	54425	60210	51790	51760		403.115	996.65	1138.4	1207.59	1289.3	1101.7		1052.12	7201.11	6561.94	9364.53	6590.91	8102.5		402.028	1289.3	1101.7
	526.25	11540		1133.78	17001								1109.52	60865	55210	60885	51570	52170		403.015	984.925	1158.08	1221.22	1262.26	1145.25		1052.02	7179.14	6566.85	9393.05	6750	8091.8		401.928	1262.26	1145.25
	528.56	27520		1134.4	17001								1108.52	60570	56125	61380	51060	52550		402.915	994.975	1153.06	1240.2	1302.22	1124.91		1051.91	7192.51	6507.58	9412.21	6632.35	8078.43		401.828	1302.22	1124.91
	529.85	9384		1134.6	22668								1107.52	59240	56755	61745	50750	51815		402.815	1003.07	1181.95	1237.52	1320.89	1199.33		1051.82	7180.1	6547.24	9367.2	6735.29	8126.11		401.728	1320.89	1199.33
	533.25	5388		1144.4	22668								1106.52	58115	56025	62675	50220	52400		402.715	1028.48	1180.69	1277.5	1339.56	1188.08		1051.71	7191.56	6666.67	9435.83	6679.14	8085.56		401.628	1339.56	1188.08
	534.89	1474		1148.03	22668								1105.52	55900	55710	63075	49785	52960		402.615	1032.94	1213.36	1310.33	1361.57	1173.96		1051.62	7165.77	6615.42	9467.02	6632.35	8069.07		401.528	1361.57	1173.96
	537.47	34960		1148.32	28335								1104.52	55365	55010	63200	49480	52055		402.515	1014.24	1204.77	1327.75	1448.91	1203.4		1051.52	7106.57	6521.39	9444.74	6762.03	8054.37		401.428	1448.91	1203.4
	538.7	7550		1154.05	17001								1103.52	53655	55235	62390	48615	52050		402.415	1008.65	1213.57	1356.34	1480.26	1252.69		1051.41	7112.3	6550.36	9483.96	6553.48	8016.04		401.328	1480.26	1252.69
	540.74	5529		1155.3	11334								1102.52	53990	53705	61515	47810	51110		402.315	1013.68	1243.3	1415.3	1531.23	1268.01		1051.32	7320.47	6502.67	9370.32	6600.27	8073.53		401.228	1531.23	1268.01
	542.03	22170		1169.3	22668								1101.52	52625	52105	61425	46720	50390		402.215	1034.06	1279.52	1489	1614.98	1315.87		1051.21	7244.08	6587.79	9390.37	6621.66	8107.84		401.128	1614.98	1315.87
	543.46	5388		1181	11334								1100.52	52360	51775	60745	46685	49620		402.115	1034.62	1283.29	1563.82	1725.29	1362.05		1051.12	7176.28	6531.19	9417.56	6744.65	8109.63		401.028	1725.29	1362.05
	544.68	8128		1181.6	113340								1099.52	51230	51120	60235	45520	49095		402.015	1062.26	1271.57	1640.87	1813.59	1416.13		1051.02	7127.58	6538.77	9486.63	6506.68	8069.52		400.928	1813.59	1416.13
	547.2	22540		1181.8	17001								1098.52	50985	48895	60145	45085	48990		401.915	1050.25	1312.61	1728.2	1903.09	1494.62		1050.91	7166.73	6561.05	9529.41	6574.87	8032.09		400.828	1903.09	1494.62
	548.56	7162		1182.73	1649100								1097.52	51385	48545	59270	45635	49175		401.815	1054.44	1388.4	1822.45	2027.28	1558.03		1050.82	7130.44	6547.24	9430.04	6667.11	7945.19		400.728	2027.28	1558.03
	556.11	9023		1183.58	419360								1096.52	51170	47685	58830	45375	48800		401.715	1049.41	1405.15	1910.22	2140.46	1674.56		1050.71	7173.41	6531.19	9384.14	6593.58	8047.68		400.628	2140.46	1674.56
	557.73	12690		1184.4	39669								1095.52	50685	48100	58135	45525	48910		401.615	1061.98	1453.31	2002.68	2254.13	1758.32		1050.62	7198.24	6469.7	9397.95	6509.36	8120.32		400.528	2254.13	1758.32
	559.71	1315		1184.59	79338								1094.52	51445	47515	58150	45115	48960		401.515	1085.98	1535.8	2121.72	2389.57	1859.78		1050.52	7197.29	6560.16	9435.38	6647.06	8124.33		400.428	2389.57	1859.78
	563.32	1444		1184.9	17001								1093.52	51235	46415	58370	45295	49055		401.415	1091.29	1585.43	2196.09	2492.7	1971.29		1050.41	7319.52	6601.16	9437.61	6681.82	8100.71		400.328	2492.7	1971.29
	566.17	4228		1191.5	22668								1092.52	50800	47250	58390	45470	49040		401.315	1082.08	1660.8	2264.21	2544.63	2073.22		1050.32	7150.5	6587.34	9375.22	6522.73	8106.51		400.228	2544.63	2073.22
	570.39	6398		1196	17001								1091.52	50850	48320	58530	44725	48570		401.215	1074.82	1722.57	2324.74	2592.01	2131.85		1050.21	7188.69	6477.72	9424.69	6467.91	8086.9		400.128	2592.01	2131.85
	572.09	3006		1196.75	980390								1090.52	51140	47640	58990	45435	49325		401.115	1085.71	1784.34	2401.56	2591.53	2192.63		1050.12	7169.6	6518.27	9386.36	6598.93	8020.5		400.028	2591.53	2192.63
	573.45	10490		1197.3	504360								1089.52	50545	47655	59205	44965	50390		401.015	1079.84	1827.68	2350.86	2523.57	2233.07		1050.02	7109.44	6489.75	9451.43	6700.53	7932.26		399.928	2523.57	2233.07
	575.42	6536		1197.76	90672								1088.52	49660	47170	58995	44785	49760		400.915	1086.54	1877.93	2359.35	2485.52	2252.69		1049.91	7164.82	6557.49	9422.46	6680.48	7947.86		399.828	2485.52	2252.69
	576.71	1127		1198.29	226680								1087.52	49240	46880	59240	44660	48905		400.815	1150.47	1974.66	2296.37	2329.26	2229.72		1049.82	7249.81	6570.41	9446.97	6782.09	8005.35		399.728	2329.26	2229.72
	579.29	20210		1198.79	39669								1086.52	50220	47300	59000	45720	49510		400.715	1141.82	2018.84	2241.88	2244.32	2240.01		1049.71	7186.78	6536.1	9490.64	6696.52	8062.39		399.628	2244.32	2240.01
	583.65	10380		1199.14	62337								1085.52	50255	46460	58785	44915	49575		400.615	1177.28	1986.81	2170.85	2117.97	2114.62		1049.62	7157.18	6563.73	9333.33	6647.06	8105.17		399.528	2117.97	2114.62
	585.69	21660		1199.5	22668								1084.52	50915	47255	58600	45100	49230		400.515	1170.85	1979.69	2065.22	1966.5	2011.72		1049.52	7113.25	6633.69	9370.77	6766.04	8160.87		399.428	1966.5	2011.72
	588.62	1562		1199.8	34002								1083.52	51355	46775	58740	44860	49285		400.415	1177	1905.36	1941.48	1841.11	1868.63		1049.41	7133.31	6501.78	9535.65	6695.19	8109.18		399.328	1841.11	1868.63
	593.72	24900		1200.3	11334								1082.52	51820	48115	58920	45760	50380		400.315	1235.06	1885.05	1863.76	1690.12	1767.17		1049.32	7171.51	6524.06	9409.98	6627.01	8028.07		399.228	1690.12	1767.17
	596.24	8582		1200.8	68004								1081.52	52930	47140	58560	45995	49960		400.215	1265.49	1830.82	1778.45	1596.79	1643.93		1049.21	7196.33	6480.84	9353.83	6764.71	8073.08		399.128	1596.79	1643.93
	598.01	11180		1203.8	85005								1080.52	54160	47330	58905	45940	49780		400.115	1249.86	1744.56	1629.26	1525.24	1554.68		1049.12	7277.5	6539.66	9388.59	6671.12	8093.14		399.028	1525.24	1554.68
	600.11	4066		1204.08	34002								1079.52	54620	46900	58870	46675	50315		400.015	1267.73	1682.79	1558.46	1438.14	1449.39		1049.02	7154.32	6518.27	9454.1	6649.73	8129.68		398.928	1438.14	1449.39
	601.47	12010		1204.4	62337								1078.52	54495	47790	59490	47100	50325		399.915	1310.16	1584.38	1497.49	1366.12	1369.94		1048.91	7355.81	6474.15	9450.98	6737.97	8012.03		398.828	1366.12	1369.94
	603.58	2155		1206.5	11334								1077.52	54380	48120	59555	46755	51205		399.815	1302.07	1519.26	1432.27	1305.82	1317.3		1048.82	7361.54	6496.44	9444.3	6637.7	8074.87		398.728	1305.82	1317.3
	604.67	3284		1212.1	17001								1076.52	53950	48170	59350	47035	51015		399.715	1315.19	1433.42	1382.91	1273.03	1232.59		1048.71	7161.96	6507.58	9394.39	6794.12	8130.12		398.628	1273.03	1232.59
	608.27	1646		1212.5	22668								1075.52	53490	48345	60075	47110	52110		399.615	1312.39	1392.17	1294.92	1269.2	1198.13		1048.62	7148.59	6546.35	9335.12	6759.36	8060.61		398.528	1269.2	1198.13
	609.5	2774		1225.5	17001								1074.52	52460	49075	61205	47580	52805		399.515	1283.92	1338.99	1272.36	1205.55	1166.55		1048.52	7142.86	6556.6	9459.89	6574.87	8026.74		398.428	1205.55	1166.55
	611.94	6238		1230.3	17001								1073.52	51690	50115	62065	47180	51645		399.415	1272.47	1280.36	1237.74	1180.43	1141.18		1048.41	7166.73	6534.76	9470.14	6598.93	8083.78		398.328	1180.43	1141.18
	614.46	7231		1230.6	28335								1072.52	51530	50055	62215	47080	51940		399.315	1299.55	1251.88	1210.5	1167.03	1116.77		1048.32	7179.14	6562.83	9518.27	6741.98	8041.89		398.228	1167.03	1116.77
	615.55	8137		1231.4	17001								1071.52	51075	49755	62355	46780	52085		399.215	1224.46	1215.66	1170.52	1156.26	1129.46		1048.21	7220.21	6557.49	9394.83	6748.66	8024.51		398.128	1156.26	1129.46
	617.52	12740		1234.6	51003								1070.52	50425	49140	63010	46650	51565		399.115	1202.68	1194.31	1150.64	1196.22	1115.1		1048.12	7176.28	6568.63	9439.84	6819.52	8054.81		398.028	1196.22	1115.1
	619.26	10120		1235.05	11334								1069.52	49755	48530	62215	46570	52320		399.015	1186.21	1159.13	1172.08	1187.13	1119.17		1048.02	7200.15	6611.41	9494.65	6800.8	8159.54		397.928	1187.13	1119.17
	621.19	7572		1235.55	28335								1068.52	50155	48535	61335	45830	52290		398.915	1148.52	1131.07	1148.63	1163.44	1107.2		1047.91	7296.6	6578.88	9520.5	6733.96	8103.83		397.828	1163.44	1107.2
	624.05	6067		1236.2	17001								1067.52	48680	49020	61910	45525	51940		398.815	1124.79	1123.74	1112.23	1156.97	1078.01		1047.82	7160.05	6641.27	9442.07	6671.12	8165.33		397.728	1156.97	1078.01
	625.89	40270		1238.8	11334								1066.52	49165	47980	61685	45400	51470		398.715	1109.44	1137.77	1133.44	1124.43	1086.38		1047.71	7236.44	6574.42	9429.14	6741.98	8185.83		397.628	1124.43	1086.38
	627.93	7213		1239.8	34002								1065.52	49875	47025	61000	45455	52000		398.615	1111.95	1136.31	1142.15	1144.77	1062.69		1047.62	7285.14	6626.11	9515.15	6906.42	8137.26		397.528	1144.77	1062.69
	631.67	3352		1240.3	113340								1064.52	49470	46865	61330	46440	51705		398.515	1055.84	1134.84	1121.16	1137.59	1077.05		1047.52	7169.6	6506.24	9531.64	6796.79	8061.5		397.428	1137.59	1077.05
	635.14	8157		1240.49	39669								1063.52	49355	47145	61200	46380	51160		398.415	1064.21	1120.39	1093.91	1148.84	1066.28		1047.41	7202.06	6565.51	9430.04	6699.2	8081.55		397.328	1148.84	1066.28
	637.75	4051		1240.7	22668								1062.52	49340	47380	60430	45780	50605		398.315	1036.29	1109.3	1105.97	1140.94	1060.06		1047.32	7268.91	6590.91	9556.59	6806.15	8068.63		397.228	1140.94	1060.06
	639.9	4659		1240.9	90672								1061.52	49230	47495	60160	45840	51010		398.215	1032.94	1094.01	1075.15	1125.87	1055.04		1047.21	7268.91	6563.73	9588.24	6889.04	8177.36		397.128	1125.87	1055.04
	641.12	4194		1241.3	85005								1060.52	49185	47050	60745	45660	51120		398.115	1033.5	1089.82	1105.08	1132.81	1070.83		1047.12	7324.29	6543.67	9614.08	6814.17	8241.98		397.028	1132.81	1070.83
	643.64	1138		1241.5	22668								1059.52	49335	46740	60695	46380	51590		398.015	1017.03	1095.06	1109.32	1122.28	1048.58		1047.02	7289.92	6538.32	9556.15	6804.81	8179.14		396.928	1122.28	1048.58
	645.34	16830		1241.9	56670								1058.52	49200	47135	60130	46090	50820		397.915	1032.11	1101.13	1072.47	1146.21	1058.63		1046.91	7303.28	6598.04	9574.87	6783.42	8192.51		396.828	1146.21	1058.63
	646.43	9612		1242.2	22668								1057.52	49785	47305	60735	46385	50545		397.815	1012	1100.08	1105.75	1159.61	1033.74		1046.82	7223.07	6514.71	9511.59	6959.89	8210.78		396.728	1159.61	1033.74
	647.96	25380		1242.8	11334								1056.52	49970	47150	60160	45720	50570		397.715	980.458	1134.42	1110.22	1133.29	1062.22		1046.71	7304.24	6456.33	9574.42	6681.82	8337.34		396.628	1133.29	1062.22
	649.9	3628		1243	11334								1055.52	49800	47185	59890	45615	49865		397.615	1017.59	1091.92	1081.85	1107.44	1065.09		1046.62	7293.74	6596.7	9651.51	6687.17	8344.47		396.528	1107.44	1065.09
	651.87	5576		1246.3	68004								1054.52	50295	46865	59860	45740	50345		397.515	1005.3	1085.43	1107.98	1156.02	1040.68		1046.52	7367.27	6550.8	9692.96	6637.7	8348.93		396.428	1156.02	1040.68
	653.41	13990		1247.63	18157000								1053.52	50555	47135	59455	45910	51010		397.415	980.458	1107.62	1082.52	1126.59	1073.7		1046.41	7395.91	6596.26	9704.1	6649.73	8321.75		396.328	1126.59	1073.7
	654.86	5118		1248.5	3825200								1052.52	50900	47255	59845	46180	51435		397.315	992.183	1088.15	1104.41	1122.76	1052.4		1046.32	7351.03	6618.54	9875.67	6737.97	8402.85		396.228	1122.76	1052.4
	658	29750		1248.9	1235400								1051.52	51110	47480	59060	46365	52840		397.215	981.574	1107.83	1104.41	1165.35	1055.76		1046.21	7307.1	6659.09	9907.75	6655.08	8469.25		396.128	1165.35	1055.76
	659.83	1285		1249.23	923720								1050.52	51055	47875	60615	47220	54325		397.115	972.083	1107.2	1087.88	1134	1061.98		1046.12	7238.35	6639.48	9956.77	6759.36	8442.07		396.028	1134	1061.98
	661.87	8181		1249.6	289020								1049.52	50860	47685	61910	46675	56645		397.015	1027.64	1093.59	1094.36	1151.47	1062.69		1046.02	7279.41	6617.65	9934.94	6711.23	8619.43		395.928	1151.47	1062.69
	664.18	5035		1250.3	39669								1048.52	50870	47685	63595	46285	64330		396.915	989.671	1108.04	1113.12	1158.41	1083.27		1045.91	7448.43	6593.58	10127.5	6741.98	8641.71		395.828	1158.41	1083.27
	665.68	14840		1254.1	17001								1047.52	50965	47685	68080	46860	72055		396.815	994.975	1114.74	1078.28	1118.45	1039.48		1045.82	7275.59	6614.53	10197.4	6593.58	8695.63		395.728	1118.45	1039.48
	666.7	8981		1254.82	28335								1046.52	51165	48510	76170	46860	70195		396.715	1001.67	1102.39	1084.31	1131.61	1059.34		1045.71	7133.31	6632.8	10116.3	6816.85	8746.43		395.628	1131.61	1059.34
	668.25	16910		1255.35	102010								1045.52	50850	49320	84240	47140	60295		396.615	1018.98	1088.99	1096.37	1125.63	1057.43		1045.62	7236.44	6661.32	10383.7	6862.3	8801.69		395.528	1125.63	1057.43
	669.28	1168		1255.8	45336								1044.52	51635	48905	82540	47495	53895		396.515	1018.71	1103.43	1076.05	1123	1052.64		1045.52	7282.28	6590.02	10568.6	6804.81	8840.02		395.428	1123	1052.64
	670.3	5797		1257.6	17001								1043.52	51960	48945	72030	48280	51885		396.415	1015.08	1094.22	1082.08	1133.76	1027.04		1045.41	7372.04	6625.22	10652	6780.75	8954.55		395.328	1133.76	1027.04
	673.54	13360		1258.1	51003								1042.52	51710	48000	63955	47625	51095		396.315	996.092	1103.22	1093.24	1118.93	1060.3		1045.32	7248.85	6637.26	10706.3	6831.55	9110.96		395.228	1118.93	1060.3
	675.81	7917		1259.3	11334								1041.52	51800	48865	61775	47225	50515		396.215	998.046	1142.8	1081.63	1139.75	1059.58		1045.21	7238.35	6740.64	10708.6	6736.63	9251.78		395.128	1139.75	1059.58
	678.46	1335		1261.4	28335								1040.52	51970	49520	60285	47140	50350		396.115	1029.87	1111.6	1091.01	1106.72	1076.81		1045.12	7474.22	6668.45	10722.8	6779.41	9115.42		395.028	1106.72	1076.81
	682.2	1750		1283.1	17001								1039.52	52385	48945	59925	47100	49875		396.015	1005.02	1115.37	1088.11	1126.35	1047.86		1045.02	7498.09	6671.12	10726.4	6621.66	9173.8		394.928	1126.35	1047.86
	684.38	18360		1284	17001								1038.52	51660	48240	59270	47910	49835		395.915	1029.87	1094.85	1114.24	1152.19	1054.08		1044.91	7287.05	6622.99	10794.6	6810.16	9181.37		394.828	1152.19	1054.08
	685.67	10320		1290.8	11334								1037.52	51050	49445	57845	48320	49320		395.815	1044.67	1124.16	1103.96	1143.34	1039.72		1044.82	7352.94	6698.31	10747.3	6820.86	9301.69		394.728	1143.34	1039.72
	687.51	55830		1291.3	17001								1036.52	52220	48995	57955	47735	48655		395.715	1027.36	1109.09	1109.55	1155.06	1048.58		1044.71	7373.95	6651.52	10845.4	6839.57	9141.27		394.628	1155.06	1048.58
	688.53	21380		1296.78	39669								1035.52	52300	49170	58285	47915	48845		395.615	1012.28	1106.78	1105.3	1155.06	1065.81		1044.62	7436.98	6754.9	10680.5	6860.96	9170.23		394.528	1155.06	1065.81
	691.51	2601000		1303.9	11334								1034.52	52560	49105	57075	48120	48210		395.515	1034.34	1088.57	1061.08	1142.14	1046.42		1044.52	7435.06	6742.87	10619	6890.37	9127.45		394.428	1142.14	1046.42
	695.66	13210		1308.8	51003								1033.52	52180	48875	56995	48195	47930		395.415	1037.41	1113.69	1094.14	1134.72	1056.47		1044.41	7308.06	6743.76	10499.5	6930.48	9000		394.328	1134.72	1056.47
	696.76	22360		1344	11334								1032.52	52775	49150	56665	48175	48730		395.315	1010.61	1100.5	1105.3	1135.92	1065.57		1044.32	7329.07	6705.88	10376.6	6783.42	8928.25		394.228	1135.92	1065.57
	698.73	203500		1351	11334								1031.52	53585	49710	55805	48575	49185		395.215	1014.52	1119.35	1091.68	1170.85	1036.61		1044.21	7403.55	6754.46	10249.5	6745.99	8844.03		394.128	1170.85	1036.61
	700.09	32460		1352	17001								1030.52	53555	49480	55625	48100	48635		395.115	1006.7	1102.81	1109.1	1135.44	1039.01		1044.12	7316.65	6705.44	10176.5	6815.51	8751.34		394.028	1135.44	1039.01
	701.18	5392		1358	17001								1029.52	53250	49060	56110	48760	49630		395.015	995.533	1119.56	1101.06	1119.65	1071.79		1044.02	7366.31	6761.59	10041.4	6885.03	8658.2		393.928	1119.65	1071.79
	703.93	1434000		1392.8	22668								1028.52	54230	48830	56430	48575	50205		394.915	1010.61	1117.88	1114.02	1163.2	1062.69		1043.91	7415.97	6805.26	9933.6	6743.32	8591.8		393.828	1163.2	1062.69
	706.35	53120		1422.9	11334								1027.52	53900	49795	58315	49125	52120		394.815	996.371	1092.96	1087.88	1162.48	1059.58		1043.82	7421.7	6739.75	9860.96	6723.26	8461.23		393.728	1162.48	1059.58
	709.54	53240		1434.1	17001								1026.52	54145	49255	58825	48905	57905		394.715	992.741	1090.66	1084.76	1164.87	1062.69		1043.71	7423.61	6747.33	9816.84	6803.48	8450.98		393.628	1164.87	1062.69
	711.49	191600		1483.7	11334								1025.52	54130	49800	61490	48745	71690		394.615	1017.03	1104.27	1089	1148.12	1082.56		1043.62	7324.29	6681.37	9806.59	6701.87	8468.36		393.528	1148.12	1082.56
	714.03	5543		1484.1	34002								1024.52	54340	49980	70045	48325	87840		394.515	1008.38	1102.18	1081.41	1141.9	1058.63		1043.52	7414.06	6667.11	9667.11	6625.67	8345.36		393.428	1141.9	1058.63
	716.77	345500		1489.5	11334								1023.51	53760	50120	86580	48985	86685		394.415	994.975	1096.11	1090.34	1138.79	1066.28		1043.41	7332.89	6620.77	9677.36	6613.64	8251.34		393.328	1138.79	1066.28
	719.36	23080		1496.3	34002								1022.51	53510	51330	104920	48785	67360		394.315	1039.92	1098.83	1095.48	1135.2	1050.49		1043.32	7318.56	6646.17	9624.33	6752.67	8248.66		393.228	1135.2	1050.49
	722.58	42010		1511.4	17001								1021.51	54265	51170	103035	49060	52785		394.215	1001.4	1110.97	1108.21	1139.27	1063.41		1043.21	7377.77	6631.02	9651.96	6751.34	8327.09		393.128	1139.27	1063.41
	725.43	28040		1511.6	11334								1020.51	54085	49975	79340	48575	49040		394.115	1016.75	1104.27	1105.97	1105.29	1066.05		1043.12	7350.08	6557.49	9594.03	6707.22	8270.05		393.028	1105.29	1066.05
	728.67	19900		1662	34002								1019.51	53905	50255	61640	48820	47515		394.015	985.762	1118.3	1091.23	1135.68	1065.33		1043.02	7278.46	6699.2	9647.5	6800.8	8318.63		392.928	1135.68	1065.33
	730.49	2124		1662.2	79338								1018.51	54180	50165	55415	49420	46855		393.915	1018.15	1120.18	1092.57	1120.84	1071.31		1042.91	7343.39	6615.42	9633.24	6732.62	8251.34		392.828	1120.84	1071.31
	732.16	16740		1662.92	487360								1017.51	54630	50830	53575	49690	46625		393.815	1032.66	1097.15	1093.47	1139.99	1084.95		1042.82	7315.7	6640.37	9598.49	6807.49	8229.5		392.728	1139.99	1084.95
	733.69	6625		1663.9	28335								1016.51	55550	51310	53750	49460	46695		393.715	1031.83	1100.5	1083.42	1115.58	1033.98		1042.71	7383.5	6687.17	9637.7	6796.79	8192.51		392.628	1115.58	1033.98
	735.25	7223		1664.43	45336								1015.51	55545	50940	53200	48755	46470		393.615	998.046	1125.63	1116.92	1141.42	1034.46		1042.62	7241.22	6655.97	9637.25	6664.44	8269.16		392.528	1141.42	1034.46
	736.67	32110		1680.4	17001								1014.51	54355	50930	53635	49580	47240		393.515	1012.84	1097.99	1106.87	1159.85	1063.65		1042.52	7392.09	6641.71	9606.51	6758.02	8178.7		392.428	1159.85	1063.65
	738.52	5066		1750	11334								1013.51	55175	50980	53370	50430	48030		393.415	1014.8	1095.69	1128.98	1133.53	1041.16		1042.41	7358.67	6638.15	9584.23	6978.61	8311.5		392.328	1133.53	1041.16
	740.49	2074		1806.5	11334								1012.51	55020	50955	52845	50025	47075		393.315	1017.87	1097.57	1082.08	1154.1	1074.9		1042.32	7376.81	6609.18	9560.61	6799.47	8232.17		392.228	1154.1	1074.9
	743.62	3384		1869.9	22668								1011.51	55570	50915	52450	49775	46970		393.215	1025.4	1090.87	1097.26	1136.88	1067.96		1042.21	7375.86	6613.64	9647.06	6755.35	8221.92		392.128	1136.88	1067.96
	746	22310											1010.51	55615	51425	52825	50650	46580		393.115	1012.84	1094.85	1112.67	1132.81	1056.71		1042.12	7398.78	6572.64	9636.81	6784.76	8275.85		392.028	1132.81	1056.71
	748.11	13950											1009.51	55795	51050	53505	50425	47390		393.015	1006.98	1119.56	1115.8	1118.21	1030.87		1042.02	7354.85	6656.86	9687.17	6827.54	8275.4		391.928	1118.21	1030.87
	749.54	4719											1008.51	55910	51950	53310	50585	47010		392.915	1017.87	1109.92	1093.02	1136.88	1059.34		1041.91	7324.29	6571.75	9617.65	6943.85	8278.97		391.828	1136.88	1059.34
	751.1	25330											1007.51	55855	52535	52840	50820	48030		392.815	995.533	1097.36	1093.91	1149.8	1036.61		1041.82	7375.86	6652.85	9570.86	6729.95	8391.27		391.728	1149.8	1036.61
	753.21	21830											1006.51	56875	51690	53295	50665	48060		392.715	1002.23	1108.88	1073.14	1145.97	1071.07		1041.71	7421.7	6649.29	9611.85	6856.95	8225.94		391.628	1145.97	1071.07
	754.71	4338											1005.51	56285	51460	52390	51015	48085		392.615	1003.35	1116	1117.14	1142.14	1067.48		1041.62	7351.03	6701.43	9608.29	6754.01	8266.49		391.528	1142.14	1067.48
	756.61	27900											1004.51	56805	51845	53125	51410	48170		392.515	998.883	1112.44	1128.76	1153.15	1090.21		1041.52	7378.72	6742.87	9566.84	6834.23	8277.18		391.428	1153.15	1090.21
	758.51	11360											1003.51	57480	52775	53650	51255	48730		392.415	1001.4	1103.02	1108.88	--	--		1041.41	7417.88	6737.08	9483.51	6842.25	8320.86
	760.08	21660											1002.51	58785	53805	54645	52105	48900		392.315	1013.12	1093.17	1098.38	--	--		1041.32	7438.89	6655.08	9690.73	6820.86	8211.23
	761.51	7222											1001.51	58765	53810	54745	51510	49115		392.215	1009.77	1119.56	1091.46	--	--		1041.21	7499.05	6650.62	9588.24	6923.8	8226.83
	763.44	13950											1000.51	59100	53655	54815	51725	48215		392.115	1027.36	1086.89	1097.26	--	--		1041.12	7446.52	6743.32	9553.03	6909.09	8315.95
	765.18	15930											999.515	57990	53725	55750	51505	48175		392.015	1012	1107.62	1089	--	--		1041.02	7303.28	6684.94	9623.89	6883.69	8230.84
	768.56	55040											998.515	57090	52995	55425	51740	49480		391.915	984.087	1085.85	1110.22	--	--		1040.91	7419.79	6688.95	9612.3	6843.58	8306.15
	771.78	5768											997.515	55675	53720	54930	52200	49245		391.815	1015.08	1104.06	1107.54	--	--		1040.82	7476.13	6684.05	9678.25	6727.27	8240.64
	773.27	10790											996.515	54605	53190	55025	50290	49260		391.715	1023.45	1099.25	1114.46	--	--		1040.71	7329.07	6714.35	9635.03	6827.54	8329.77
	774.29	17970											995.515	53485	54150	55310	50785	48845		391.615	1009.77	1112.44	1094.36	--	--		1040.62	7279.41	6662.21	9639.93	6883.69	8298.13
	776.18	22180											994.515	53440	53735	55180	50040	48535		391.515	977.108	1112.02	1111.33	--	--		1040.52	7494.27	6685.83	9486.63	6705.88	8231.73
	778.08	8060											993.515	52735	52265	55020	49755	47060		391.415	1003.35	1111.39	1093.02	--	--		1040.41	7542.97	6647.95	9525.4	6905.08	8249.55
	781.1	3112											992.515	52805	52040	53955	48575	46305		391.315	1037.13	1121.23	1102.85	--	--		1040.32	7472.31	6659.54	9536.54	6885.03	8383.69
	782.8	3128											991.515	52590	50530	53430	48170	46770		391.215	1031.27	1093.59	1109.77	--	--		1040.21	7418.83	6778.52	9652.41	6870.32	8294.56
	784.22	8373											990.515	53120	50215	52750	47455	46525		391.115	1005.86	1119.77	1122.95	--	--		1040.12	7410.24	6787.88	9572.19	6823.53	8264.71
	786.13	7343											989.515	52230	50270	52400	47785	46525		391.015	1003.63	1114.11	1108.21	--	--		1040.02	7371.09	6728.61	9537.43	6802.14	8222.37
	791.32	8952											988.515	52540	49485	51600	47930	45770		390.915	990.508	1117.46	1114.46	--	--		1039.91	7419.79	6732.18	9535.2	6787.43	8275.85
	795.04	3514											987.515	53525	49915	51530	47730	45830		390.815	996.65	1126.26	1097.71	--	--		1039.82	7345.3	6771.39	9618.54	6731.28	8379.68
	796.78	11880											986.515	55205	49980	51320	47905	46330		390.715	995.812	1129.4	1115.36	--	--		1039.71	7300.42	6691.18	9639.93	6771.39	8246.88
	798.91	3603											985.515	57895	49800	50735	49270	46630		390.615	1042.43	1101.13	1105.3	--	--		1039.62	7370.13	6661.32	9709.45	6823.53	8266.49
	802.11	8666											984.515	60360	49535	50650	51045	46145		390.515	988.554	1108.25	1122.95	--	--		1039.52	7389.23	6659.54	9660.43	6767.38	8272.28
	803.37	11040											983.515	63535	49220	51005	52005	47400		390.415	1052.48	--	--	--	--		1039.41	7443.66	6716.13	9670.68	6811.5	8323.98
	805.31	15480											982.515	68550	49840	52490	53350	48485		390.315	1022.61	--	--	--	--		1039.32	7434.11	6671.57	9608.29	6747.33	8316.84
	806.8	1671											981.515	70265	49875	53505	54535	50655		390.215	1015.91	--	--	--	--		1039.21	7384.45	6603.39	9666.67	6814.17	8295.9
	809.32	14190											980.515	68090	52700	53395	55430	51330		390.115	1029.31	--	--	--	--		1039.12	7314.74	6643.49	9608.73	6850.27	8289.66
	810.82	7219											979.515	63910	53925	54925	56270	52415		390.015	1012.84	--	--	--	--		1039.02	7418.83	6693.4	9661.76	6879.68	8245.99
	815.03	10450											978.515	58505	55905	56390	56405	54235		389.915	1017.31	--	--	--	--		1038.91	7379.68	6664.44	9654.64	6994.65	8155.53
	819.53	25950											977.515	53965	58170	57865	56135	54825		389.815	1008.93	--	--	--	--		1038.82	7380.63	6615.86	9632.8	6842.25	8172.01
	822.31	3627											976.515	51255	61950	59300	54490	54165		389.715	1016.75	--	--	--	--		1038.71	7437.93	6673.35	9594.47	6786.1	8240.2
	825.03	2430											975.515	49365	61800	60750	51970	53485		389.615	1047.18	--	--	--	--		1038.62	7471.35	6615.86	9607.84	6727.27	8247.77
	827	2121											974.515	47920	61340	61720	49275	51235		389.515	1017.87	--	--	--	--		1038.52	7532.47	6697.41	9498.66	6743.32	8284.31
	828.16	5885											973.515	45785	56230	59815	47235	47890		389.415	1019.82	--	--	--	--		1038.41	7331.93	6676.92	9600.71	6596.26	8239.31
	829.41	17430											972.515	45140	52035	56355	45615	45585		389.315	1042.15	--	--	--	--		1038.32	7390.18	6651.96	9700.98	6719.25	8213.9
	831.42	4729											971.515	43950	50190	53530	44035	43240		389.215	1024.85	--	--	--	--		1038.21	7415.97	6643.05	9538.32	6804.81	8182.71
	832.65	2902											970.515	42595	48100	51445	43235	42055		389.115	1016.75	--	--	--	--		1038.12	7416.92	6606.51	9583.33	6602.94	8176.02
	835.69	29800											969.515	41430	46240	49690	41095	41020		389.015	1018.98	--	--	--	--		1038.02	7478.99	6692.51	9654.64	6807.49	8256.24
	836.73	7638											968.515	41420	45235	47710	40580	39715		388.915	1005.3	--	--	--	--		1037.91	7399.73	6723.26	9583.78	6898.4	8246.88
	841.64	11770											967.515	40805	43750	46555	40080	38230		388.815	993.3	--	--	--	--		1037.82	7479.95	6766.04	9541	6721.93	8286.54
	842.78	4184											966.515	41285	42075	45105	40105	37685		388.715	1027.92	--	--	--	--		1037.71	7430.29	6680.04	9542.33	6727.27	8158.65
	846.28	31980											965.515	41590	41020	44085	39800	37790		388.615	1021.78	--	--	--	--		1037.62	7511.46	6685.38	9644.39	6788.77	8175.58
	848.8	70010											964.515	41860	41165	42730	39705	36780		388.515	1006.98	--	--	--	--		1037.52	7461.8	6683.6	9655.08	6755.35	8277.18
	850.4	8725											963.515	42060	39695	42215	40300	37145									1037.41	7425.52	6689.39	9681.82	6808.82	8288.32
	851.76	5238											962.515	41440	39345	41890	40120	37540									1037.32	7363.44	6706.33	9652.85	6826.2	8237.52
	854.55	4553											961.515	41475	40160	42790	40120	37190									1037.21	7336.71	6617.2	9618.98	6744.65	8207.22
	855.98	1707											960.515	41330	40075	42230	39080	37015									1037.12	7469.44	6684.05	9657.75	6882.35	8258.02
	857.13	10110											959.515	41630	40195	41750	39700	37615									1037.02	7550.61	6705.44	9656.86	6883.69	8258.02
	859.44	4745											958.515	42115	39940	41495	40100	37685									1036.91	7503.82	6653.74	9537.88	6673.8	8213.46
	860.6	25830											957.515	42580	39705	42330	40100	37400									1036.82	7406.42	6681.37	9568.18	6582.89	8229.5
	862.1	6692											956.515	42435	39500	41875	40075	37365									1036.71	7424.56	6768.72	9590.91	6688.5	8238.86
	865.84	26470											955.515	41945	40495	42675	40155	37190									1036.62	7346.26	6707.22	9593.58	6804.81	8135.92
	866.99	3202											954.515	41350	40525	42640	40375	37335									1036.52	7326.2	6773.62	9516.04	6748.66	8248.66
	869.03	22110											953.515	42145	39765	42665	39790	37465									1036.41	7523.87	6686.27	9626.56	6735.29	8298.57
	870.79	20260											952.515	42325	40510	43590	40515	37605									1036.32	7490.45	6602.94	9519.61	6850.27	8298.13
	872.3	9631											951.515	41275	40295	43020	40720	37760									1036.21	7443.66	6783.42	9586.01	6838.23	8229.5
	874.47	2698											950.515	41910	40915	42815	41280	38165									1036.12	7492.36	6843.58	9530.3	6750	8121.21
	875.56	1058											949.515	41940	40435	42535	40580	37985									1036.02	7478.04	6832.89	9605.61	6832.89	8180.04
	877.4	4506											948.515	42340	39775	42560	40725	38480									1035.91	7516.23	6690.73	9732.62	6766.04	8275.85
	879.1	5421											947.515	42850	40575	42360	40755	38360									1035.82	7500	6623.89	9704.99	6774.06	8154.64
	882.7	8950											946.515	42785	40615	41915	41105	38545									1035.71	7362.49	6728.61	9671.12	6741.98	8162.66
	884.27	7706											945.515	42650	41245	42370	41025	38225									1035.62	7430.29	6625.67	9610.07	6712.57	8266.93
	885.36	11850											944.515	43000	41150	43750	41280	38605									1035.52	7384.45	6629.23	9636.81	6855.61	8256.68
	888.35	1567											943.515	43970	41370	43470	41105	38170									1035.41	7422.65	6725.94	9588.68	6818.18	8204.99
	891.43	6758											942.515	42240	41180	43300	40790	39025									1035.32	7431.24	6687.17	9707.22	6711.23	8150.18
	893.52	4013											941.515	43225	41665	43410	40945	38765									1035.21	7446.52	6723.71	9610.07	6854.28	8137.26
	898.48	6653											940.515	43075	41570	43295	41320	39055									1035.12	7514.32	6751.78	9604.28	6867.65	8254.9
	899.64	7183											939.515	43230	40820	43040	41685	38830									1035.02	7455.12	6748.66	9669.34	6760.69	8135.47
	901.41	2489											938.515	43765	42000	43130	41220	38590									1034.91	7565.89	6665.33	9441.18	6806.15	8221.92
	902.56	2963											937.515	44390	41755	43805	41210	38745									1034.82	7483.77	6656.86	9635.47	6647.06	8188.06
	903.65	7950											936.515	44440	41025	44060	41815	38755									1034.71	7317.61	6814.17	9587.34	6786.1	8274.51
	904.87	2328											935.515	43825	41070	44000	41360	39475									1034.62	7337.66	6709.45	9615.86	6847.59	8274.95
	908.04	105600											934.515	44485	41745	44515	41380	39600									1034.52	7412.15	6714.35	9665.33	6717.91	8151.07
	910.79	5358											933.515	44180	41980	44340	41875	39185									1034.41	7456.07	6700.53	9572.19	6667.11	8045.45
	912.61	13050											932.515	43150	41585	43905	41660	39430									1034.32	7362.49	6735.29	9531.19	6759.36	8082.89
	914.06	7227											931.515	43450	42005	44330	42140	38975									1034.21	7453.21	6705.88	9500.89	6800.8	8163.55
	915.35	24970											930.515	44225	42465	44410	42250	39605									1034.12	7486.63	6758.02	9479.5	6855.61	8245.54
	917.8	9017											929.515	43625	41895	44715	42190	39440									1034.02	7296.6	6671.57	9562.39	6828.88	8228.16
	919.5	22290											928.515	43375	42150	45025	43120	39910									1033.91	7321.43	6695.19	9541.44	6875.67	8270.5
	922.38	13850											927.515	43630	41840	44285	42755	39840									1033.82	7367.27	6638.59	9577.99	6877.01	8258.91
	924.26	26100											926.515	43610	42245	44775	43125	39765									1033.71	7354.85	6627.01	9575.76	6574.87	8221.03
	925.69	21740											925.515	44245	42475	45330	42855	39395									1033.62	7385.41	6681.37	9571.3	6673.8	8163.55
	926.91	6013											924.515	44755	42880	45510	42695	39885									1033.52	7336.71	6677.81	9597.59	6923.8	8196.97
	930.35	11510											923.515	44470	43070	45295	42820	39810									1033.41	7369.18	6630.12	9635.92	6851.6	8218.81
	931.6	4991											922.515	43820	42620	45055	43555	39645									1033.32	7410.24	6602.5	9606.95	6835.56	8216.58
	933.64	83990											921.515	44080	42665	45485	43280	39930									1033.21	7457.03	6696.08	9536.54	6901.07	8216.58
	935.86	46490											920.515	45085	42650	45715	43610	40450									1033.12	7431.24	6680.04	9565.51	6776.74	8197.86
	937.86	214500											919.515	44750	42355	45885	43570	41005									1033.02	7336.71	6678.7	9600.27	6799.47	8221.03
	939.76	33650											918.515	45020	42535	45950	43115	40280									1032.91	7460.85	6650.18	9553.03	6740.64	8301.25
	941.67	23570											917.515	44930	42930	45365	42915	40555									1032.82	7481.86	6660.87	9500.89	6810.16	8250.89
	943.09	7895											916.515	45175	43715	44990	43530	40375									1032.71	7405.46	6696.97	9471.48	6959.89	8267.38
	944.73	22150											915.515	45570	42785	45815	43785	40710									1032.62	7508.59	6708.11	9519.61	6832.89	8264.26
	947.21	19810											914.515	45920	42870	46285	43740	40825									1032.52	7319.52	6725.05	9533.87	6800.8	8180.04
	949.22	7536											913.515	45350	42425	46455	44435	40685									1032.41	7412.15	6699.64	9565.95	6815.51	8191.62
	952.41	55540											912.515	44835	43540	46135	44280	41200									1032.32	7418.83	6669.79	9593.58	6902.41	8242.87
	954.52	4478											911.515	45605	43700	46075	43980	41430									1032.21	7404.51	6707.66	9695.19	6897.06	8235.74
	956.56	7039											910.515	46335	43225	45955	43915	42230									1032.12	7228.8	6723.26	9584.67	6854.28	8199.2
	959.62	125700											909.515	46165	43800	46455	44680	41975									1032.02	7387.32	6705.88	9621.21	6802.14	8243.76
	960.78	43010											908.515	46325	43510	45940	44370	41935									1031.91	7453.21	6675.13	9516.04	7005.35	8121.21
	962.08	8916											907.515	45515	43800	45835	43815	41790									1031.82	7471.35	6725.49	9569.52	6961.23	8133.24
	963.97	5448											906.515	46825	44375	45600	43715	41170									1031.71	7392.09	6706.77	9559.72	6872.99	8225.05
	965.2	8738											905.515	46000	44390	46855	44390	41410									1031.62	7443.66	6636.81	9545.9	6969.25	8261.59
	966.42	16260											904.515	45800	44070	47585	45175	41465									1031.52	7372.99	6672.46	9585.56	6950.53	8247.77
	968.71	10840											903.515	46945	44110	46835	45495	42180									1031.41	7467.53	6718.81	9606.51	6812.83	8245.54
	970.64	9946											902.515	47075	44000	45990	45070	41200									1031.32	7467.53	6709.89	9573.53	6858.29	8219.25
	971.72	7473											901.515	46750	44155	46315	44435	42180									1031.21	7418.83	6647.06	9506.68	6831.55	8178.25
	974.31	3071											900.515	47215	44205	47480	45275	41435									1031.12	7403.55	6709.89	9629.68	6898.4	8157.75
	976.69	11890											899.515	47435	44510	47085	45825	42160									1031.02	7452.25	6706.33	9616.76	6893.05	8190.73
	978.93	1882											898.515	46585	45015	46900	45230	42225									1030.91	7392.09	6639.48	9594.03	6874.33	8216.58
	980.56	14720											897.515	46900	44400	47325	45060	42465									1030.82	7476.13	6679.59	9602.5	6881.02	8246.43
	981.92	39620											896.515	48025	44480	47885	45350	42160									1030.71	7554.43	6712.57	9545.01	6719.25	8286.99
	984.11	2839											895.515	47315	44935	47985	45740	42640									1030.62	7378.72	6628.34	9603.39	6822.19	8179.14
	985.67	2173											894.515	46840	45110	47610	45465	42310									1030.52	7397.82	6711.68	9618.98	6729.95	8311.05
	987.01	3755											893.515	47335	45610	47520	45740	42420									1030.41	7429.34	6675.58	9727.27	6814.17	8267.83
	990.15	13480											892.515	47060	45205	48350	45395	42750									1030.32	7399.73	6721.93	9602.05	6772.73	8226.83
	991.51	3312											891.515	47415	45625	48555	45175	42480									1030.21	7387.32	6773.17	9568.63	6915.77	8216.13
	992.6	3548											890.515	47875	45155	48815	45885	42335									1030.12	7451.3	6729.06	9676.02	7005.35	8275.85
	994.3	2334											889.515	47720	45695	48600	46745	43060									1030.02	7553.48	6749.55	9655.53	6951.87	8235.74
	997.88	10570											888.515	47375	45350	48370	46055	42995									1029.91	7538.2	6724.6	9665.33	6839.57	8253.12
	1002.73	1337											887.515	47850	45960	48725	45630	42895									1029.82	7473.26	6757.13	9607.84	6834.23	8278.52
	1004.77	4230											886.515	48620	45510	48480	45880	43735									1029.71	7656.61	6677.81	9585.56	6930.48	8274.51
	1006.5	13760											885.515	48670	45280	48600	45940	43475									1029.62	7542.97	6742.42	9608.29	6886.36	8215.24
	1008.45	2486											884.515	47975	46075	48850	46440	43220									1029.52	7413.1	6721.48	9605.17	6878.34	8179.14
	1009.68	13400											883.515	47980	45880	48925	47090	42980									1029.41	7459.89	6704.55	9633.24	6959.89	8300.36
	1013.95	4634											882.515	48950	46290	48045	46700	43720									1029.32	7470.4	6779.86	9617.65	6836.9	8311.5
	1015.45	5996											881.515	48670	46140	49140	46495	43225									1029.21	7485.68	6787.88	9609.18	6836.9	8332.89
	1017.56	2324											880.515	48410	46920	49590	47225	43135									1029.12	7498.09	6717.91	9545.01	6816.85	8231.28
	1019.8	9055											879.515	48395	46220	49380	47485	43520									1029.02	7497.14	6737.52	9623.44	6794.12	8217.91
	1021.23	4702											878.515	49170	46075	49240	47750	43570									1028.91	7375.86	6748.22	9600.27	6987.97	8315.51
	1022.52	5074											877.515	49235	47035	48515	47125	43570									1028.82	7489.5	6731.73	9612.3	7005.35	8347.15
	1024.83	14390											876.515	49075	46180	49160	47955	44010									1028.71	7479.95	6762.03	9607.4	6930.48	8301.69
	1027.24	10600											875.515	49150	45990	49530	47530	44065									1028.62	7565.89	6601.16	9649.73	6942.51	8174.24
	1028.93	11660											874.515	49580	46990	48515	46685	43680									1028.52	7599.31	6668.9	9560.61	6939.84	8228.61
	1030.68	6070											873.515	49210	47095	49585	46385	44145									1028.41	7518.14	6704.55	9527.63	6863.64	8262.48
	1031.84	9976											872.515	49105	46415	49405	47070	44020									1028.32	7651.83	6791	9704.55	6835.56	8234.4
	1034.76	28550											871.515	49670	47340	49540	46995	43975									1028.21	7543.93	6727.72	9671.57	6743.32	8206.33
	1036.69	16710000											870.515	50025	47200	49725	47900	44795									1028.12	7368.22	6713.9	9568.63	6930.48	8250.45
	1042.04	7792											869.515	50360	47175	50130	47090	44285									1028.02	7420.74	6672.46	9477.72	6917.11	8242.42
	1043.47	156800											868.515	50375	47250	50225	47965	44480									1027.91	7394	6751.78	9534.76	6957.22	8316.4
	1044.69	101600											867.515	50315	46890	50280	47710	43840									1027.82	7481.86	6721.48	9651.96	6939.84	8212.57
	1047.4	3647000											866.515	49765	47030	50525	48595	43780									1027.71	7545.84	6679.14	9600.71	6885.03	8252.23
	1049.75	128300											865.515	50245	47015	50805	48470	44830									1027.62	7550.61	6721.03	9675.13	6823.53	8166.67
	1052.31	20830											864.515	49410	46945	51185	49200	45315									1027.52	7518.14	6778.07	9570.41	7018.72	8331.1
	1053.33	5113											863.515	50655	47555	51045	48585	44930									1027.41	7648.97	6722.37	9618.98	7024.06	8404.64
	1055.42	3848000											862.515	50915	47560	50910	49175	44500									1027.32	7460.85	6767.38	9664.88	6938.5	8211.68
	1058.56	3925000											861.515	50600	47705	50915	47745	44695									1027.21	7475.17	6797.68	9655.08	6792.78	8223.26
	1063.32	85330											860.515	50355	47965	51305	48735	44655									1027.12	7429.34	6698.75	9737.08	6716.58	8260.25
	1064.55	39450											859.515	50860	48070	51870	48775	44765									1027.02	7461.8	6716.58	9660.87	6991.98	8295.9
	1066.4	1360000											858.515	50945	48785	51595	48785	45380									1026.91	7545.84	6709.89	9609.63	6961.23	8182.71
	1067.67	209100											857.515	51750	47770	50645	49045	44885									1026.82	7455.12	6676.02	9603.83	6806.15	8174.69
	1069.58	193800											856.515	50865	48675	51135	48895	45315									1026.71	7411.19	6780.3	9620.32	6978.61	8245.1
	1071.21	47590											855.515	51605	48175	51575	49360	46080									1026.62	7589.76	6666.67	9688.5	6871.66	8215.69
	1073.04	11450											854.515	51620	47815	51395	49695	45450									1026.52	7529.6	6679.14	9571.75	6863.64	8290.55
	1074.65	67510											853.515	51355	48865	51185	49670	45075									1026.41	7539.15	6718.81	9621.66	6874.33	8235.29
	1076.31	31730											852.515	51475	49480	51925	49635	45360									1026.32	7487.59	6706.77	9548.13	6881.02	8245.1
	1077.33	65600											851.515	51570	49090	51590	49770	45340									1026.21	7544.88	6734.85	9654.19	6933.15	8254.01
	1078.35	16210											850.515	51730	48665	52745	49375	45120									1026.12	7432.2	6786.99	9600.27	6955.88	8363.19
	1079.97	57240											849.515	51825	48830	52055	49600	45005									1026.02	7578.3	6776.74	9650.18	6911.77	8430.48
	1081.54	21480											848.515	51545	48595	52170	49295	45070									1025.91	7580.21	6721.48	9659.09	6890.37	8266.49
	1082.7	1796											847.515	51555	48955	52350	49175	46125									1025.82	7540.11	6773.17	9606.51	6955.88	8304.37
	1084.47	9768											846.515	51505	48890	52655	50295	46630									1025.71	7548.7	6761.59	9699.2	6949.2	8377
	1085.69	4888											845.515	52185	49510	52100	50620	46415									1025.62	7510.5	6753.12	9706.33	6881.02	8265.6
	1088.21	6488											844.515	52095	49895	52700	50770	47235									1025.52	7430.29	6773.62	9680.04	6902.41	8305.7
	1089.3	5443											843.515	52190	49535	53005	50040	46985									1025.41	7424.56	6771.84	9647.06	6771.39	8282.98
	1090.38	16790											842.515	51810	49430	53345	50915	46780									1025.32	7542.97	6766.49	9768.72	6958.56	8312.83
	1091.74	4740											841.515	51930	49715	52725	51100	46735									1025.21	7530.56	6764.71	9701.87	6922.46	8335.56
	1093.31	10260											840.515	52440	50525	52680	50810	47410									1025.12	7581.17	6753.56	9634.58	6906.42	8331.55
	1095.28	8498											839.515	52800	50035	52790	50965	47795									1025.02	7619.37	6761.59	9710.78	6939.84	8336.45
	1096.43	6851											838.515	52965	49090	52895	50590	47465									1024.91	7516.23	6733.07	9755.79	6859.63	8250
	1097.66	14870											837.515	53980	50380	53245	50580	47715									1024.82	7584.99	6766.04	9697.42	6937.17	8347.59
	1099.49	10300											836.515	53595	50400	53810	51040	47515									1024.71	7570.66	6868.54	9704.55	7036.1	8312.39
	1101.13	5800											835.515	53495	49940	52780	51005	48500									1024.62	7471.35	6741.98	9707.67	7008.02	8347.59
	1102.83	10780											834.515	52600	50645	53370	51310	47750									1024.52	7461.8	6786.1	9712.12	7098.93	8326.65
	1103.91	13670											833.515	53410	50330	52355	51915	47930									1024.41	7563.02	6868.09	9804.37	7032.09	8319.07
	1105.48	4179											832.515	53325	50680	53515	51445	47620									1024.32	7711.99	6782.53	9735.74	7026.74	8394.83
	1107.36	13170											831.515	53555	51220	54245	51445	48280									1024.21	7620.32	6838.23	9758.91	6945.19	8434.94
	1109.29	6383											830.515	53925	50550	54090	52350	47985									1024.12	7566.85	6808.82	9815.51	6913.1	8418.45
	1111.72	13790											829.515	54400	51160	54060	52055	48900									1024.02	7630.82	6836.45	9827.09	6854.28	8532.98
	1114.25	10940											828.515	54130	51310	54490	51295	48640									1023.91	7434.11	6827.09	9887.25	6893.05	8497.77
	1117.45	2739											827.515	53860	51070	54425	51295	47835									1023.82	7605.04	6732.18	9890.37	6967.91	8501.34
	1118.6	10010											826.515	53530	51040	54040	52185	48415									1023.72	7570.66	6785.65	9927.36	6866.31	8535.65
	1121.12	9735											825.515	54185	50730	55410	51955	48295									1023.62	7575.44	6762.48	9963.9	6838.23	8593.58
	1122.34	3543											824.515	54875	50815	54755	51805	48590									1023.51	7487.59	6763.37	10126.6	6925.13	8615.86
	1123.43	31120											823.515	54980	50970	54860	51660	48015									1023.41	7553.48	6788.32	10138.1	6950.53	8575.31
	1125.56	135000											822.515	54440	51880	56175	51905	48995									1023.32	7534.38	6761.14	10158.6	6887.7	8669.34
	1127.24	47140											821.515	53960	51170	55000	52725	49475									1023.22	7567.8	6795.9	10291.9	6941.18	8802.58
	1129.75	39890											820.515	54815	51525	54355	52650	49415									1023.12	7623.19	6863.64	10365.9	6994.65	8835.56
	1131.65	335000											819.515	55930	52035	55185	52610	49080									1023.01	7655.65	6759.36	10567.3	6925.13	8966.58
	1134.71	109500											818.515	54915	51305	55135	52590	48840									1022.91	7633.69	6823.08	10709.9	6796.79	9103.39
	1135.87	30020											817.515	54610	51710	55220	53280	49285									1022.82	7719.63	6916.22	11005.4	6850.27	9219.25
	1139.2	107300											816.515	55375	51205	54945	52595	49410									1022.72	7551.57	6811.94	11193.9	6958.56	9383.24
	1141.31	19690											815.515	55010	52300	55680	53520	50085									1022.62	7521.01	6807.93	11392.2	6989.31	9606.51
	1143.15	24910											814.515	54940	51960	55785	52715	49505									1022.51	7495.23	6851.6	11619.9	7028.07	9762.48
	1145.53	47000											813.515	55835	52315	55850	52860	48500									1022.41	7437.93	6828.88	11731.3	6961.23	10004
	1148.57	55830											812.515	55655	52525	56240	52825	49575									1022.32	7522.92	6859.63	12070.4	6959.89	10063.7
	1150.22	20920											811.515	55460	52245	55715	53460	49330									1022.22	7584.99	6903.3	12279.9	6987.97	10151.5
	1151.49	37710											810.515	56355	51935	55800	54020	50395									1022.12	7669.02	6895.28	12324	6994.65	10381.9
	1153.48	3910											809.515	55935	52280	56410	53395	50275									1022.01	7548.7	6888.15	12489.3	6835.56	10484.4
	1156.74	7953											808.515	55980	52195	56790	54040	50535									1021.91	7592.63	6979.95	12588.7	6949.2	10455.9
	1158.84	44680											807.515	55035	53445	56500	53980	49835									1021.82	7598.36	6933.15	12428.2	6985.29	10386.8
	1160.62	7508											806.515	54980	52315	56780	53865	50525									1021.72	7719.63	6966.13	12331.1	6782.09	10392.6
	1164.36	5723											805.515	56280	52965	56545	53145	50530									1021.62	7667.11	6949.2	12254.5	6774.06	10390.8
	1165.58	5868											804.515	56305	53260	57185	53740	49750									1021.51	7680.48	6975.49	12171.6	6898.4	10329.3
	1167.55	10840											803.515	56400	52640	56810	54825	50505									1021.41	7593.58	6986.19	11836	6925.13	10171.1
	1173.06	3550											802.515	56370	53290	57055	54250	51460									1021.32	7607.91	6928.7	11538.3	6943.85	9963.9
	1174.49	1632											801.515	56800	53675	57235	54180	51355									1021.22	7728.23	7001.34	11461.2	7052.14	9856.95
	1176.15	6793											800.515	57560	53300	56650	54015	51075									1021.12	7737.78	7036.1	11131	6969.25	9599.38
	1177.34	10410											799.515	56930	53955	56360	54120	51640									1021.01	7725.36	7131.02	10935.8	7014.71	9413.55
	1179.38	4744											798.515	56075	53805	56740	54350	51635									1020.91	7652.79	7027.18	10734	7065.51	9290.55
	1180.81	3796											797.515	57090	53745	57430	54310	51035									1020.82	7602.18	6986.19	10621.2	6979.95	9162.21
	1182.24	9085											796.515	57420	53895	58145	54960	51400									1020.72	7653.74	6901.52	10512.5	6983.96	8992.87
	1184.21	7092											795.515	57060	54230	57900	55585	51990									1020.62	7712.95	6928.7	10283	6989.31	8934.94
	1185.71	1246											794.515	56385	54340	58545	55530	51645									1020.51	7549.66	6964.35	10186.3	6855.61	8673.35
	1187.54	2017											793.515	57370	54185	57185	54795	51825									1020.41	7526.74	6938.95	10178.2	6974.6	8715.69
	1189.29	10690											792.515	57570	53685	57020	55180	51605									1020.32	7623.19	6919.34	9978.16	6926.47	8679.59
	1191.55	5066											791.515	58155	54810	57795	55405	51610									1020.22	7670.93	6877.9	9941.18	6846.26	8553.92
	1194.55	4697											790.515	58310	54530	58510	56050	52515									1020.12	7652.79	6850.27	9907.75	6903.74	8554.81
	1195.57	3577											789.515	58520	54900	58495	56610	52425									1020.01	7612.68	6956.33	9927.81	6830.21	8565.95
	1197.74	1202											788.515	58685	54945	57955	56160	52955									1019.91	7557.3	6856.06	9960.78	6965.24	8467.91
	1199.03	42860											787.515	58460	55020	58815	55905	52365									1019.82	7597.4	6815.06	9909.54	7000	8432.26
	1200.6	20560											786.515	58550	54965	59245	56330	52510									1019.72	7690.98	6857.84	9835.56	6867.65	8472.82
	1206.99	2565											785.515	58645	53965	59220	56765	53065									1019.62	7631.78	6861.85	9824.87	6903.74	8465.69
	1209.46	7542											784.515	59050	55055	58785	56110	52660									1019.51	7656.61	6967.02	9754.01	6961.23	8389.04
	1210.73	1174											783.515	58600	56145	58735	56150	52700									1019.41	7628.91	6923.35	9756.68	6977.27	8493.76
	1212.04	6453											782.515	59470	55300	58850	56830	52215									1019.32	7634.65	6881.46	9792.78	6955.88	8408.65
	1214.6	6362											781.515	59475	55865	59225	57435	52685									1019.22	7510.5	6789.22	9830.66	6762.03	8428.25
	1215.89	10980											780.515	59660	55170	59015	57060	53330									1019.12	7548.7	6857.84	9816.4	6886.36	8383.69
	1217.8	9765											779.515	59285	55605	59865	57240	53715									1019.01	7638.46	6916.22	9741.98	6974.6	8324.42
	1218.82	6939											778.515	59735	55350	59580	56735	52775									1018.91	7575.44	6846.7	9807.04	6725.94	8321.75
	1220.72	2326											777.515	59905	55300	60090	57395	53325									1018.82	7619.37	6786.54	9839.57	6894.39	8340.46
	1222.27	6714											776.515	59215	56225	60360	56850	53520									1018.72	7682.39	6836.9	9882.35	6852.94	8358.73
	1224.14	8434											775.515	59520	56565	59735	56795	53375									1018.62	7559.21	6827.09	9773.17	6772.73	8366.31
	1226.43	5282											774.515	59930	56180	60580	57255	54235									1018.51	7529.6	6922.01	9758.91	6971.93	8306.15
	1229.42	2744											773.515	59785	55610	61175	57330	54975									1018.41	7603.13	6863.19	9732.17	6958.56	8409.09
	1231.94	6356											772.515	60115	56340	60680	57920	54295									1018.32	7662.34	6885.03	9682.71	6950.53	8326.2
	1233.64	3201											771.515	60535	56680	59655	57830	53980									1018.22	7715.81	6853.83	9722.82	7068.18	8230.39
	1235	6515											770.515	60675	57180	60670	57540	53650									1018.12	7608.86	6872.99	9800.8	6933.15	8311.5
	1238.09	6647											769.515	60305	57430	60935	56880	54600									1018.01	7644.19	6757.58	9771.39	6894.39	8353.39
	1239.62	6541											768.515	61280	57410	60990	57205	54480									1017.91	7481.86	6877.45	9726.83	7000	8436.72
	1242.2	8227											767.515	60350	57315	60920	57725	54515									1017.82	7588.81	6852.05	9751.34	7013.37	8465.69
	1244.04	10060											766.515	61005	57045	61620	57870	54575									1017.72	7584.99	6841.35	9721.48	7068.18	8338.68
	1245.26	3632											765.515	61020	57000	62485	58110	55140									1017.62	7658.52	6843.58	9690.73	6909.09	8346.7
	1246.96	4947											764.515	60655	57395	62670	58815	55615									1017.51	7633.69	6797.24	9750	6926.47	8440.73
	1248.39	1880											763.515	60750	57800	62350	58360	54600									1017.41	7557.3	6803.03	9732.62	6918.45	8374.78
	1250.63	6083											762.515	61440	56785	62565	59245	56040									1017.32	7624.14	6827.54	9923.35	6913.1	8376.11
	1253.08	15950											761.515	61190	58405	61655	58235	55330									1017.22	7583.08	6908.65	9796.35	6836.9	8286.1
	1255.94	12270											760.515	61295	57395	61310	58845	55370									1017.12	7615.55	6844.92	9780.75	6816.85	8376.11
	1257.91	14850											759.515	61025	58530	61460	58705	56160									1017.01	7576.39	6930.48	9720.14	6934.49	8446.97
	1259.61	21980											758.515	61945	58135	61860	59725	55550									1016.91	7587.85	6860.07	9741.53	6967.91	8314.62
	1261.17	3230											757.515	61560	57720	63035	58885	55910									1016.82	7594.54	6864.08	9839.13	6961.23	8404.19
	1263.22	9477											756.515	61545	58275	61880	59430	56195									1016.72	7579.26	6832	9755.35	6970.59	8428.7
	1264.77	6167											755.515	61230	57675	62855	59355	55505									1016.62	7607.91	6815.95	9712.57	7016.04	8445.19
	1265.79	10860											754.515	61495	58220	63035	58830	56270									1016.51	7690.98	6895.28	9768.27	6935.83	8311.5
	1266.95	25830											753.515	62005	58740	62360	59345	57015									1016.41	7640.37	6914.44	9775.4	6995.99	8311.5
	1268.1	14360											752.515	62610	58255	63035	59205	56760									1016.32	7660.43	6889.48	9705.44	6979.95	8373
	1269.94	7144											751.515	63050	58165	63240	59160	56840									1016.22	7603.13	6843.58	9757.58	7128.34	8343.14
	1273.14	3360											750.515	62690	59050	62775	59820	56845									1016.12	7608.86	6818.18	9697.42	6989.31	8359.63
	1275.63	10170											749.515	61995	58600	63125	59990	56235									1016.01	7602.18	6774.95	9848.49	6894.39	8304.37
	1277.55	2273											748.515	62230	58975	63235	58700	56760									1015.91	7587.85	6859.18	9807.93	7105.61	8372.1
	1281.63	2497											747.515	62150	59060	63420	59490	56990									1015.82	7652.79	6836.9	9704.55	6933.15	8263.82
	1284.74	6530											746.515	63055	59140	63135	60410	56680									1015.72	7654.7	6891.27	9682.26	6934.49	8267.38
	1286.01	20920											745.515	63315	59620	63380	61240	57785									1015.62	7576.39	6790.55	9712.57	6947.86	8337.34
	1287.82	2682											744.515	62865	59285	64110	60220	57970									1015.51	7539.15	6841.35	9763.82	7004.01	8357.4
	1289.18	2242											743.515	63175	59505	63465	60515	57700									1015.41	7552.52	6757.58	9769.16	6973.26	8282.09
	1291.82	8014											742.515	63485	58770	63510	60985	57200									1015.32	7495.23	6759.8	9793.23	7080.21	8422.01
	1293.26	2994											741.515	63185	60110	65305	61095	57785									1015.22	7571.62	6795.01	9812.39	7128.34	8397.95
	1294.55	3967											740.515	64180	58865	65080	60365	58510									1015.12	7547.75	6900.18	9867.65	7024.06	8321.3
	1296.52	3896											739.515	64600	59485	65175	60415	57950									1015.01	7544.88	6894.39	9819.96	6889.04	8294.12
	1297.61	35150											738.515	64810	59420	65020	61045	57450									1014.91	7606.95	6809.27	9790.11	6889.04	8262.03
	1299.31	5474											737.515	64860	60180	64965	61095	57675									1014.82	7636.56	6842.69	9698.75	7066.85	8211.68
	1302.09	6676											736.515	64470	60205	65060	61940	57475									1014.72	7650.88	6875.22	9688.95	6945.19	8393.05
	1303.45	1224											735.515	64250	59510	65625	62865	58460									1014.62	7626.05	6873.89	9698.31	6945.19	8374.33
	1309.57	1160											734.515	64980	59795	65105	62515	57885									1014.51	7568.76	6855.61	9704.1	6931.82	8279.86
	1313.65	1386											733.515	64845	59985	65860	61380	58975									1014.41	7596.45	6798.57	9753.12	6977.27	8294.12
	1316.37	3229											732.515	65005	59725	66575	62060	58655									1014.32	7669.98	6827.09	9668	7000	8302.14
	1317.73	3430											731.515	64270	60170	66380	62255	59100									1014.22	7622.23	6851.6	9776.29	6981.28	8321.75
	1319.29	2905											730.515	64525	60830	66175	61805	59035									1014.12	7655.65	6819.96	9685.38	6874.33	8454.55
	1321.2	4052											729.515	65370	60670	67015	61680	59390									1014.01	7592.63	6731.73	9741.09	6977.27	8321.3
	1322.49	19290											728.515	65130	61765	66105	61685	58370									1013.91	7814.17	6831.55	9731.73	6941.18	8401.07
	1323.78	3749											727.515	65325	61175	66740	61975	59755									1013.82	7682.39	6832	9742.87	7025.4	8333.33
	1324.8	4080											726.515	64745	61000	66460	62740	59555									1013.72	7490.45	6803.03	9750.89	6997.33	8241.98
	1326.16	5008											725.515	65305	61660	67230	62410	59495									1013.62	7703.4	6800.36	9720.14	6890.37	8345.36
	1327.86	1562											724.515	65880	60830	66975	62540	60025									1013.51	7703.4	6825.76	9680.93	6959.89	8365.86
	1329.22	2013											723.515	65560	61390	66725	63045	61010									1013.41	7606.95	6746.88	9754.01	7048.13	8367.65
	1331.85	14080											722.515	65500	61445	67080	63230	60395									1013.32	7697.67	6839.57	9713.46	6997.33	8364.97
	1334.72	1066											721.515	65670	62000	66965	62980	60735									1013.22	7703.4	6884.14	9687.17	7008.02	8328.88
	1336.29	3056											720.515	66635	62155	68015	63640	60965									1013.12	7696.72	6902.41	9725.94	7062.83	8380.57
	1345.53	3596											719.515	66185	61880	68725	62455	60940									1013.01	7632.73	6812.83	9887.25	7030.75	8291
	1350.5	5004											718.515	66920	61890	68715	63090	60265									1012.91	7661.38	6886.81	9798.13	6953.21	8298.57
	1351.72	2891											717.515	66690	62510	67270	63695	60555									1012.82	7597.4	6848.93	9759.8	6977.27	8408.65
	1356.41	12850											716.515	66900	61965	67030	63605	61185									1012.72	7628.91	6782.09	9807.93	6986.63	8368.09
	1358.31	8285											715.515	67905	62830	67685	63180	61310									1012.62	7654.7	6812.83	9802.14	7060.16	8278.52
	1361.51	3049											714.515	67035	62940	68770	63740	61555									1012.51	7691.94	6866.76	9735.29	6963.9	8361.85
	1362.6	12810											713.515	67360	62245	68975	64480	61490									1012.41	7565.89	6814.62	9748.22	6961.23	8360.07
	1365.59	1679											712.515	66970	62465	69700	64330	61045									1012.32	7586.9	6770.05	9757.13	6863.64	8296.35
	1366.88	8783											711.515	67690	63195	68390	64485	61815									1012.22	7669.98	6788.77	9781.19	6832.89	8372.1
	1368.98	2677											710.515	67550	62990	68200	64095	61955									1012.12	7725.36	6803.48	9845.81	7098.93	8396.61
	1376.26	3413											709.515	67055	64105	69010	64560	62080									1012.01	7701.49	6848.48	9725.94	6901.07	8397.06
	1377.89	4071											708.515	67085	63640	68020	64660	62085									1011.91	7615.55	6834.23	9658.65	6819.52	8363.19
	1381.11	8424											707.515	68040	62700	68475	65310	61290									1011.82	7730.14	6833.78	9758.47	6989.31	8413.99
	1383.3	9633											706.515	68480	62280	69675	63765	62440									1011.72	7631.78	6834.23	9734.4	6981.28	8295.9
	1385.09	3448											705.515	67245	62380	68875	64635	62805									1011.62	7703.4	6837.34	9645.72	7045.45	8358.73
	1387.54	3878											704.515	68230	62860	68910	64930	63315									1011.51	7619.37	6828.88	9784.76	6905.08	8383.69
	1388.63	1254											703.515	67715	63970	69300	64660	62830
	1389.85	2881											702.515	68735	63985	69690	64630	61975
	1392.44	3127											701.515	68385	63290	69465	64855	62800
	1394.6	86540											700.515	68485	63770	69450	65595	62155
	1396.99	11050											699.515	68730	62830	69920	64785	62420
	1400.59	13070											698.515	68330	63585	69620	65535	62015
	1401.61	50270											697.515	69635	63865	70415	65740	62635
	1402.63	28380											696.515	69325	64245	70265	65795	62575
	1404.06	5290											695.515	69305	64160	69480	65780	62455
	1405.28	2917											694.515	70190	64195	70670	65600	62440
	1406.85	38790											693.515	70500	64315	70635	66035	62885
	1408.27	47450											692.515	70165	64720	70775	66030	63215
	1409.57	20760											691.515	69620	64665	71490	66905	63670
	1411.54	9021											690.515	70510	65645	71075	67415	64495
	1412.9	4838											689.515	70340	65920	71345	66540	62830
	1414.6	54400											688.515	69820	65580	71350	66370	63665
	1416.25	99320											687.515	70120	65240	71985	66645	64300
	1419.46	30650											686.515	71020	65625	71200	68045	65240
	1421.59	64250											685.515	70535	65195	71155	67945	64720
	1422.89	23580											684.515	70960	66250	72085	67130	64580
	1423.91	14870											683.515	71855	66080	72460	67170	64805
	1426.16	11440											682.515	71830	65580	72465	67065	65240
	1427.85	20460											681.515	71400	66175	72270	66950	65550
	1429.97	5268											680.515	71855	65440	72595	67230	64590
	1432.47	5461											679.515	72545	65665	71320	67555	64480
	1433.7	18280											678.515	71525	66140	71930	67215	64935
	1436.49	11600											677.515	70775	66685	73260	67205	64575
	1438.32	17290											676.515	71885	66230	73875	67710	65045
	1440.29	6646											675.515	71955	66575	73200	67290	65050
	1442.19	15500											674.515	72235	65860	73695	68535	65535
	1445.05	18380											673.515	72550	67175	73285	68420	65660
	1447.02	5257											672.515	71820	66460	73045	68220	66960
	1448.58	1416											671.515	71950	66815	73040	68735	66840
	1453.14	9772											670.515	72485	67125	74165	68160	67425
	1456.6	4482											669.515	73185	66540	74235	67755	67600
	1460	3921											668.515	73370	67025	74185	68620	66630
	1461.22	8570											667.515	72960	66370	75715	68635	68070
	1463.3	9041											666.515	73490	66935	75580	68950	68250
	1464.83	14850											665.515	73520	67385	76370	69240	67980
	1465.85	10130											664.515	73285	67975	75780	69065	67875
	1467.54	6132											663.515	73860	67865	76055	69845	67915
	1469.52	3678											662.515	73955	67020	76670	69505	67205
	1470.94	8489											661.515	73880	67810	76595	69500	67185
	1472.71	1002											660.515	74355	67980	76195	69515	67725
	1474.07	14490											659.515	75450	68180	76890	68605	68530
	1476.65	6174											658.515	74095	69430	76250	68865	67720
	1478.97	10740											657.515	75175	69370	76735	69205	67815
	1483.59	1363											656.515	74810	69405	76015	69275	66970
	1486.31	2782											655.515	74620	68525	75425	70640	66200
	1488.1	3935											654.515	75205	69000	75325	70375	66730
	1495.75	2502											653.515	75060	68920	76600	70070	66910
	1501.53	5735											652.515	75595	68760	75655	69805	66930
	1504.39	3193											651.515	74905	69680	73520	70415	67110
	1505.95	2417											650.515	76150	69270	73005	71110	66600
	1509.07	4382											649.515	75365	69285	73220	70420	67335
	1512.41	6883											648.515	75545	69510	73570	70400	67775
	1515.25	8552											647.515	77055	69830	73425	71130	67180
	1517.57	4272											646.515	76535	70480	74055	70550	67365
	1519	11640											645.515	76790	69875	74185	70950	67230
	1520.16	7398											644.515	76875	69805	74860	70450	66760
	1524.44	2888											643.515	75705	69665	75280	71490	67905
	1525.53	1625											642.515	75935	69930	74500	71330	66845
	1531.23	4052											641.515	76590	70235	74950	72160	66205
	1534.09	3490											640.515	76220	70890	74850	71540	66890
	1536.2	2011											639.515	76890	70380	74780	72035	67430
	1538.98	11910											638.515	76950	69870	74360	72170	67795
	1543.33	3115											637.515	76810	70760	75370	72335	66895
	1548.64	11230											636.515	77450	70370	75665	71665	67235
	1550.13	4755											635.515	78115	70530	74970	72315	67125
	1551.76	1277											634.515	77135	70805	75165	72685	67545
	1560.33	4145											633.515	76985	70715	74795	72540	67655
	1563.21	28080											632.515	77370	72295	75630	72575	67950
	1564.47	27030											631.515	77690	72435	75485	72305	68070
	1565.49	10170											630.515	78000	72000	75390	71975	67895
	1566.99	19150											629.515	77790	71235	75385	72370	67225
	1568.35	3420											628.515	78565	71755	74440	72960	66790
	1569.59	10150											627.515	78460	71665	74355	73480	67020
	1574.4	1690											626.515	79075	71625	75005	72495	65700
	1576.77	4151											625.515	78325	72350	74530	72810	66080
	1584.46	2071											624.515	78550	72185	74335	73695	66060
	1586.97	3363											623.515	78710	73045	74340	73535	66120
	1588.19	4149											622.515	78960	72480	74435	72845	66725
	1589.35	1230											621.515	80190	72905	74400	72670	66195
	1590.98	8132											620.515	80655	72775	75830	73175	64745
	1594.72	1599											619.515	79905	73395	75290	73245	63750
	1599.88	2475											618.515	80470	73105	76710	72850	62840
	1603.49	2946											617.515	80450	73115	76110	73495	61750
	1604.51	1244											616.515	79895	73195	75385	72980	61810
	1607.57	1231											615.515	79550	73480	75690	73295	60595
	1608.92	2035											614.515	80835	73660	75715	74005	59505
	1610.55	12290											613.515	80960	72620	76400	73955	59155
	1614.35	9037											612.515	80125	72520	76450	73270	59120
	1621.57	1895											611.515	80290	73345	76590	74330	59565
	1623.2	5049											610.515	80085	73920	76665	74190	58215
	1625.85	2693											609.515	81345	73615	77610	73455	56170
	1626.94	6699											608.515	81365	73360	77960	74180	54505
	1628.7	4680											607.515	81595	74125	77365	73615	54280
	1632.37	1348											606.515	81090	74630	77180	72350	54295
	1633.53	4745											605.515	81655	73315	76545	72725	55630
	1636.93	1390											604.515	81875	73720	77925	73385	56255
	1638.29	1913											603.515	81800	73735	78090	74300	55280
	1644.54	3063											602.515	81590	73475	76805	73955	56055
	1652.37	10150											601.515	81515	72950	77610	74605	58070
	1654.47	1103											600.515	81475	73895	77095	73295	59060
	1655.62	3816											599.515	81700	74315	76855	74045	59305
	1665.61	2017											598.515	83275	74485	78150	73925	60415
	1670.85	1269											597.515	82470	74140	77075	73595	59825
	1672.68	3576											596.515	82680	74970	78170	73510	62650
	1674.38	1024											595.515	82900	75340	77495	74255	63555
	1675.67	1430											594.515	83500	74915	78535	73535	65925
	1680.91	1784											593.515	83335	75495	78275	74285	68150
	1682.2	1046											592.515	82810	75730	78995	73620	71315
	1683.35	3828											591.515	82915	76165	80605	73195	71965
	1692.53	2064											590.515	84075	74600	80930	73150	73025
	1694.09	3469											589.515	83705	75110	80295	73940	73710
	1699.06	2333											588.515	82980	74855	82550	74080	73725
	1700.62	1905											587.515	84595	74730	82875	74510	72925
	1704.49	1498											586.515	84975	74835	82520	74400	72030
	1706.13	4286											585.515	85995	74260	81830	73755	70510
	1711.9	2878											584.515	85310	73830	80490	74030	71985
	1718.7	1383											583.515	85085	75900	79755	74500	71810
	1720.54	5395											582.515	84090	76905	78890	74295	73085
	1721.9	4167											581.515	82340	76210	80320	73235	74095
	1727.47	3739											580.515	82750	75970	81040	72555	74210
	1734.26	5138											579.515	81580	76380	80880	72245	72110
	1736.65	1630											578.515	81075	76630	80885	72070	70665
	1737.94	2460											577.515	81560	75170	80680	70975	68675
	1761.55	11720											576.515	82245	74560	79940	70945	67120
	1770.16	6387											575.515	83925	73475	77930	71525	66140
	1773.08	2013											574.515	86260	73060	76655	71265	66065
	1777.4	2845											573.515	88355	72990	74605	71520	66580
	1778.72	1050											572.515	90410	73235	73740	72305	66545
	1780.36	1158											571.515	92975	72585	73575	73525	67560
	1799	3131											570.515	91725	73500	72745	75700	69045
	1804.29	4006											569.515	87090	75355	74210	76395	69825
	1807.55	1134											568.515	82420	76720	74585	76360	72180
	1822.44	2143											567.515	78750	78715	75395	75260	73270
	1826.99	1387											566.515	78260	81415	78350	74135	71800
	1832.3	3429											565.515	77130	80925	80585	71655	69220
	1838.55	1751											564.515	75085	77665	81255	70180	67180
	1842.02	3724											563.515	74250	75720	79300	68870	65675
	1843.24	2054											562.515	74590	71040	75760	67615	64435
	1844.6	1305											561.515	73875	68960	73020	67150	64670
	1849.09	1100											560.515	73480	68725	71875	66650	63695
	1856.3	6550											559.515	72965	68525	70600	66495	63865
	1861.05	1228											558.515	72060	68290	69855	66670	63660
	1863.37	2531											557.515	70905	67360	70005	65505	63905
	1876.69	7782											556.515	71500	65925	70805	64930	63590
	1879.07	1800											555.515	70095	67170	70440	64775	63490
	1880.64	3111											554.515	70485	65625	69180	64450	62135
	1882.68	2519											553.515	71530	64855	68440	63955	59880
	1885.12	1929											552.515	72155	63670	67135	63330	59475
	1888.8	1803											551.515	71255	64870	66755	62335	58920
	1899.27	1443											550.515	70730	63625	65185	62870	58630
	1902.94	2657											549.515	69190	63805	64795	62200	58485
	1904.77	2940											548.515	67950	62915	65105	61315	58670
	1905.93	4553											547.515	65575	63095	64415	60480	57685
	1907.43	1041											546.515	62735	63815	64655	59165	55835
	1909.67	2486											545.515	61255	63540	63480	57945	55010
	1917.97	4973											544.515	59965	62685	62935	56730	54155
	1920.01	2821											543.515	59550	61150	61885	55170	52395
	1921.71	1151											542.515	62110	59645	60560	53895	50530
	1927.42	1513											541.515	65150	57550	59900	53645	49860
	1928.85	1768											540.515	72760	55155	57445	54630	50395
	1931.09	4047											539.515	83555	54700	56390	56415	51530
	1935.44	2497											538.515	105100	53600	55610	62760	52820
	1938.37	4676											537.515	142720	54445	55440	72165	58005
	1940.68	1865											536.515	168470	56570	56795	86720	70945
	1945.03	4646											535.515	139915	62220	59375	100640	90625
	1947.68	2791											534.515	84070	73420	67245	104955	110265
	1959.45	2336											533.515	54845	89230	83190	107140	120455
	1964.39	21310											532.515	48505	108250	102350	100250	115315
	1966.39	1142											531.515	47575	138315	116895	73335	87200
	1974.55	1208											530.515	46535	138800	130585	50280	57455
	1981.55	1265											529.515	46400	89775	121890	43735	44855
	1998.28	1625											528.515	46015	52030	84180	41490	41290
													527.515	46230	43665	55325	40765	40380
													526.515	45585	42385	48025	39985	40485
													525.515	46070	42160	47280	40610	41350
													524.515	46415	41950	46250	40940	40255
													523.515	45430	41505	45660	40845	40415
													522.515	45740	41380	46060	40820	40485
													521.515	45850	41595	45245	40505	40155
													520.515	46405	41010	45595	41005	40215
													519.515	46760	41605	45305	40315	40455
													518.515	46865	41545	45180	40765	40240
													517.515	46890	41705	45185	40600	40505
													516.515	46815	41505	46215	40710	41290
													515.515	46995	41285	45255	40335	40900
													514.515	46710	41450	45275	40940	40920
													513.515	46830	41915	45195	40200	40715
													512.515	46400	41340	45420	40400	40970
													511.515	46230	41370	46075	40240	40485
													510.515	45925	41120	46235	39885	40225
													509.515	45925	41140	44985	40510	41120
													508.515	44935	40965	46805	39575	41570
													507.515	45500	41435	46745	39860	42110
													506.515	45585	41255	46220	40020	42425
													505.515	45400	40750	46625	39225	42620
													504.515	45605	40600	47540	38565	44640
													503.515	46345	40965	47885	38745	47340
													502.515	45210	40540	49870	37875	49940
													501.515	45230	40370	53150	38015	49685
													500.515	45955	40345	56370	38760	47150
													499.515	45605	40715	58390	38765	44770
													498.515	45745	40140	57280	38705	41350
													497.515	46200	39600	53620	38565	39230
													496.515	46585	40115	48785	38435	36910
													495.515	46825	39815	45235	38230	35670
													494.515	47340	40495	42735	38560	34750
													493.515	46945	40180	39590	39110	34320
													492.515	47050	40560	38300	39230	34755
													491.515	47280	40480	38415	39645	34870
													490.515	48095	40710	38220	39090	35125
													489.515	47915	41335	38040	39190	35900
													488.515	47390	41590	37885	39050	35485
													487.515	47375	41985	38070	38430	35190
													486.515	47660	40210	38970	38315	35050
													485.515	48050	40515	38935	37685	34445
													484.515	49740	41130	38760	37685	34405
													483.515	48545	40770	38355	37445	34245
													482.515	46570	39830	38540	36945	34345
													481.515	45075	39210	38515	36315	35570
													480.515	44495	40370	37550	35870	37050
													479.515	46985	41215	39330	35270	37120
													478.515	47750	41585	40700	34430	35975
													477.515	46295	39760	42140	34500	34395
													476.515	41615	38125	41720	33545	32970
													475.515	37265	37650	39910	33435	32760
													474.515	34860	38990	37495	32445	31785
													473.515	36930	40380	36300	30120	28875
													472.515	45390	39360	35590	28625	25950
													471.515	58880	34755	34105	28240	23690
													470.515	66460	30915	30925	31240	23705
													469.515	57745	28495	27660	34760	25500
													468.515	43640	28935	25450	38100	30545
													467.515	40755	33730	25630	40790	36985
													466.515	60275	44120	28880	39010	38175
													465.515	96465	54550	37415	37020	31745
													464.515	101215	50720	43375	40130	25480
													463.515	60380	36915	40395	44280	26870
													462.515	24035	30125	31105	49345	40590
													461.515	11330	37810	26665	55775	57510
													460.515	8995	69805	32630	44945	51150
													459.515	7965	91935	54340	22280	27100
													458.515	7485	58545	69450	11490	13460
													457.515	7245	20955	47850	9190	10095
													456.515	7530	10990	21440	8665	9315
													455.515	7460	9280	12000	8060	9210
													454.515	7355	8585	10175	8055	9180
													453.515	7305	8355	10300	8040	8725
													452.515	7365	8080	9535	7695	8580
													451.515	7310	7780	9265	8180	8400
													450.515	7240	7705	8955	8125	8365
													449.515	7475	7825	9080	8050	8715
													448.515	7040	7770	9295	8185	8540
													447.515	7235	8235	9465	8110	8935
													446.515	7190	7865	9570	8055	8760
													445.515	7535	8020	9840	8215	8965
													444.515	7595	8130	10000	8005	8885
													443.515	7390	8195	10080	8030	8935
													442.515	7120	8230	9970	8040	9045
													441.515	7065	7845	9925	8450	9580
													440.515	7100	8085	9910	8575	9500
													439.515	6910	8040	9905	8450	9910
													438.515	7085	8090	10375	8515	9815
													437.515	7115	8035	10465	8330	9940
													436.515	7190	7860	10785	8155	9505
													435.515	7130	8035	10845	8300	8870
													434.515	7455	8045	10550	8530	8795
													433.515	7110	8270	10040	8645	8560
													432.515	7240	8370	9615	8695	8630
													431.515	7270	8140	9660	8445	8530
													430.515	7115	8265	9845	8790	8605
													429.515	7375	8265	9555	8815	8420
													428.515	7255	8180	9200	8665	8505
													427.515	7385	8465	9290	8405	8415
													426.515	7205	8300	9375	8640	8530
													425.515	7555	8370	9645	8880	8490
													424.515	7250	8445	9355	8725	8485
													423.515	7375	8015	9285	8725	8685
													422.515	7405	8140	9320	8750	8675
													421.515	7375	8225	9190	8660	8885
													420.515	7595	8420	9325	8625	9090
													419.515	7670	8620	9250	8765	9295
													418.515	7610	8550	9320	8280	9660
													417.515	7865	8525	10055	8635	10410
													416.515	7700	8670	10120	8835	10320
													415.515	7425	8590	10695	8620	10060
													414.515	7425	8790	11240	8380	9470
													413.515	7700	8155	11465	8385	9175
													412.515	7620	8425	10745	8625	8935
													411.515	7510	8295	10205	8450	8430
													410.515	7400	8325	9620	9000	8510
													409.515	7915	8310	9315	8710	8380
													408.515	8055	8765	9270	9020	8115
													407.515	8915	8860	9070	9215	8000
													406.515	9180	8635	8900	10755	8205
													405.515	8645	8805	8685	13255	8795
													404.515	8135	8960	8785	15205	9435
													403.515	7580	9380	8800	17840	11640
													402.515	7705	11225	9200	18315	12770
													401.515	7795	15465	10350	14625	11160
													400.515	7595	15710	13070	9975	9325
													399.515	7630	11650	13320	8575	8145
													398.515	7490	9205	10730	8005	8020
													397.515	7535	8820	8845	7800	7950
													396.515	8035	8155	8630	7795	7850
													395.515	7845	8320	8295	7875	7855
													394.515	8165	8355	8285	7665	7605
													393.515	7705	8545	8575	7860	7995
													392.515	7630	8440	8790	8050	7970
													391.515	7805	8110	8570	8115	8115
													390.515	7770	8315	8155	7980	8250
													389.515	7990	8690	8465	7900	7965
													388.515	7780	8475	8475	7910	7860
													387.515	7865	8710	8615	7810	8070
													386.515	7950	8110	8825	8290	8075
													385.515	7790	8265	8420	8075	8205
													384.515	8010	8670	8545	7920	8045
													383.515	8150	8605	8800	8095	8055
													382.515	8455	8690	8695	8025	8440
													381.515	9090	8395	8765	8110	8255
													380.515	10095	8745	8635	8410	8350
													379.515	9385	8745	9005	8405	8350
													378.515	8550	8560	8835	8905	8290
													377.515	8485	9025	8915	8955	8425
													376.515	8735	9575	8785	8910	8280
													375.515	9915	11240	8995	8585	8520
													374.515	10375	11810	9025	8195	8305
													373.515	9535	9880	8875	8470	8435
													372.515	8670	8950	8760	8875	8275
													371.515	8235	8510	8935	8910	8585
													370.515	8010	9870	9345	8890	8910
													369.515	7945	12635	9380	8765	8770
													368.515	7915	12455	9515	8705	8645
													367.515	8005	10160	9240	8660	8670
													366.515	8260	8900	9095	8935	8710
													365.515	8375	8180	9300	9165	8690
													364.515	7875	8450	9395	9260	8675
													363.515	7875	8140	9490	8930	8605
													362.515	8185	8260	9140	8870	8705
													361.515	8040	8160	8830	9070	8725
													360.515	8090	8405	9305	9020	8680
													359.515	8180	8295	9080	9165	8770
													358.515	8390	8440	9220	9175	8890
													357.515	8790	8555	9145	9210	9160
													356.515	8885	8465	9390	9255	8875
													355.515	8720	8495	9655	9260	8575
													354.515	9000	8610	9540	9285	8990
													353.515	9265	8690	9500	9365	9260
													352.515	9050	8830	9305	9125	9155
													351.515	8710	8670	9445	9355	9245
													350.515	8600	8420	9840	9430	9365
													349.515	8320	8615	9840	9450	9675
													348.515	8860	9375	9660	9605	9450
													347.515	8820	9280	9815	9900	9570
													346.515	8790	8780	10010	9930	9560
													345.515	9075	9090	10055	9695	9300
													344.515	8570	9260	9975	9725	9415
													343.515	8565	9015	9875	10165	9560
													342.515	8800	9370	10070	10300	9830
													341.515	8795	9560	10195	10230	9965
													340.515	8905	9100	10225	10280	9965
													339.515	9010	9340	10350	10210	9990
													338.515	8930	9110	10260	10370	10005
													337.515	9185	9080	10085	10450	10010
													336.515	9280	9525	10160	10535	10160
													335.515	8980	9545	10515	10465	10315
													334.515	9170	9525	10700	10425	10345
													333.515	9185	9660	10805	10920	10250
													332.515	9370	9615	10700	10970	10180
													331.515	9515	9745	10670	11060	10020
													330.515	9490	9815	10670	10750	10240
													329.515	9850	9660	10945	11170	10400
													328.515	9785	9935	11030	11190	10610
													327.515	9840	10400	10965	11120	10760
													326.515	9865	10215	11285	11835	10780
													325.515	9745	10210	11275	11775	10615
													324.515	9780	10515	11395	11705	10845
													323.515	10285	10300	11550	11505	10625
													322.515	10085	10315	11620	11740	10780
													321.515	10415	10435	11415	11695	10955
													320.515	10065	10825	11485	12045	10995
													319.515	10210	10890	11465	12175	11190
													318.515	10475	10915	11795	12260	11275
													317.515	10340	10745	12055	12280	11645
													316.515	10445	10670	11575	12625	11515
													315.515	10160	10695	11950	13105	11790
													314.515	10470	11325	11860	12635	11625
													313.515	10325	11240	12100	12765	11740
													312.515	10450	11455	12075	12635	11585
													311.515	10695	11640	12310	12730	11555
													310.515	10300	11405	12005	13145	11730
													309.515	10455	11285	11835	12635	11530
													308.515	10625	11295	12030	12595	11515
													307.515	10110	11290	11925	12245	11545
													306.515	10030	11395	12545	12100	11495
													305.515	10120	11210	12270	12065	11570
													304.515	10385	11190	12030	11895	11280
													303.515	9895	11030	12070	11480	10935
													302.515	9490	10950	11835	10725	10550
													301.515	9270	10425	11825	11215	10660
													300.515	8960	10085	11465	11115	10575
													299.515	9025	10385	10840	10845	10570
													298.515	9320	10060	10970	10815	10295
													297.515	9720	10435	10915	10505	10380
													296.515	11085	9980	11115	10855	10390
													295.515	12760	10010	10845	11360	10375
													294.515	16010	10025	10795	12150	10995
													293.515	19505	10950	11030	14160	11950
													292.515	26135	11195	11450	17475	14080
													291.515	32910	12320	12185	23135	17135
													290.515	33060	14745	13255	31015	20315
													289.515	26125	19255	16410	37160	25870
													288.515	16145	24745	19995	40610	32895
													287.515	9950	33045	24300	38415	36385
													286.515	8170	42050	32445	27465	29870
													285.515	7580	38465	41420	15840	17530
													284.515	7645	22520	36615	9310	10350
													283.515	7780	11285	22415	8105	8665
													282.515	7735	8390	12305	7660	7970
													281.515	7625	7675	9070	7335	8200
													280.515	7770	7445	8575	7445	7870
													279.515	7705	7550	8325	7555	7965
													278.515	7490	7255	8570	7295	7835
													277.515	7650	7240	8685	7405	7460
													276.515	7660	7355	8470	7640	7705
													275.515	7490	7220	8355	7510	7870
													274.515	7550	7300	8510	7470	7665
													273.515	7470	7555	8740	7630	8085
													272.515	7620	7360	8540	7510	8140
													271.515	7820	7355	8550	7460	8185
													270.515	7925	7165	8505	7735	8355
													269.515	7710	7230	8780	7370	8245
													268.515	7615	7350	8455	7760	8215
													267.515	7720	7325	8455	7530	8145
													266.515	7895	7275	8700	7520	8245
													265.515	7520	7485	8665	7145	7515
													264.515	7770	7370	9060	7685	7415
													263.515	7885	7840	8910	7650	7740
													262.515	7805	7445	9185	7895	7890
													261.515	8005	7455	8870	7900	8050
													260.515	7565	7460	9100	7665	8005
													259.515	7775	7400	8935	7850	7845
													258.515	7625	7335	8955	7620	7520
													257.515	7770	7250	8735	7650	7645
													256.515	7590	7735	8875	7425	8010
													255.515	7740	7420	8810	7905	7870
													254.515	7775	7465	8920	7515	7825
													253.515	7730	7335	8910	7955	8160
													252.515	7670	7675	8695	8015	8255
													251.515	8025	7740	8815	7765	8435
													250.515	7945	7755	8735	7895	8655
													249.515	7640	7400	9060	7485	8615
													248.515	7895	7670	9115	7690	8525
													247.515	7975	7640	9075	8015	8500
													246.515	7985	7630	9235	8145	8145
													245.515	7980	7430	9015	8095	8555
													244.515	7945	7720	8860	7695	8550
													243.515	7855	7850	8885	7670	8275
													242.515	7805	7680	8935	8025	8010
													241.515	7900	7640	8975	7995	8110
													240.515	8080	7625	8795	7845	7950
													239.515	8045	8130	8900	7685	8350
													238.515	7875	7855	9020	7730	8670
													237.515	7960	7815	9150	7725	9100
													236.515	7885	7595	9410	7810	9620
													235.515	8055	7790	9055	8060	9720
													234.515	7995	7810	9205	7875	9245
													233.515	8025	7905	9185	7855	9010
													232.515	7925	8050	9245	8425	8770
													231.515	8115	7990	9380	8235	8485
													230.515	7950	8055	9320	8205	8425
													229.515	8265	7985	9200	8365	8675
													228.515	8015	8115	9570	8230	8815
													227.515	8175	8040	9695	8025	8820
													226.515	8235	8090	9375	7975	8760
													225.515	8050	8445	9200	8090	8730
													224.515	8230	7915	9170	7985	8595
													223.515	8155	7640	9055	7950	8840
													222.515	7890	7750	9255	7995	8995
													221.515	7975	7940	9630	8220	8955
													220.515	7860	7995	9330	8170	8850
													219.515	8275	7850	9195	7905	9005
													218.515	8030	7785	8970	8225	8890
													217.515	8155	7835	9630	8110	8875
													216.515	8310	7800	9750	8245	9215
													215.515	8225	7860	9435	8150	9190
													214.515	8420	7865	9285	8120	9210
													213.515	8145	8085	9845	8085	9295
													212.515	8335	7855	9405	7950	8895
													211.515	8170	7835	9395	8240	9085
													210.515	8085	7760	9670	7995	8905
													209.515	8220	8145	9605	8190	9035
													208.515	8140	8125	9490	8065	9360
													207.515	8240	7960	9750	7890	9410
													206.515	8570	8120	9655	8005	9290
													205.515	8705	8180	9715	8125	9665
													204.515	8715	8285	9805	8285	9520
													203.515	8540	8100	10280	8375	10215
													202.515	8380	8360	10060	8255	9560
													201.515	8340	8365	9975	7865	9675
													200.515	8685	8175	10120	8260	9985
													199.515	8295	8135	10415	8350	9835
													198.515	8440	8305	10285	8140	9580
													197.515	8420	8070	9750	8420	9620
													196.515	8350	8165	9835	8540	9985
													195.515	8785	8185	10275	8535	9745
													194.515	8215	8480	10370	8680	10140
													193.515	8585	8545	10670	8670	9835
													192.515	8805	8800	10340	8670	9830
													191.515	8455	8340	10560	8725	9965
													190.515	8585	8170	10880	8435	9755
													189.515	8435	8305	10655	8445	9855
													188.515	8570	8360	10225	8265	10100
													187.515	8525	8715	10350	8490	9940
													186.515	8610	8350	10740	8230	9855
													185.515	8635	8485	11010	8285	9920
													184.515	8580	8415	10415	8390	9900
													183.515	8670	8380	10680	8045	9995
													182.515	8580	8605	10530	8255	10225
													181.515	8525	8345	10475	8310	10125
													180.515	8665	8385	10785	8325	9870
													179.515	8825	8525	11050	8760	9940
													178.515	8830	8310	10705	8550	9945
													177.515	9010	8440	10780	8410	10590
													176.515	8800	8350	10705	8500	10165
													175.515	8835	8460	11040	8490	10430
													174.515	8940	8310	11040	8410	10625
													173.515	8815	8320	11110	8195	11610
													172.515	8835	8505	11105	8480	12330
													171.515	8930	8375	10720	8680	12545
													170.515	8705	8410	11165	8555	12700
													169.515	8760	8780	11200	8840	11875
													168.515	8630	8950	11570	9115	11745
													167.515	8705	8640	11850	8690	12015
													166.515	9150	8765	11565	8850	11745
													165.515	9080	8825	12490	9025	11340
													164.515	8675	9075	12695	8840	10910
													163.515	9030	9080	12090	8790	11180
													162.515	9080	8960	11870	8825	11430
													161.515	8965	8940	11830	8380	11290
													160.515	9080	8490	12070	8520	11025
													159.515	9330	8455	12425	8745	10685
													158.515	9405	8560	12520	8660	10110
													157.515	9125	8530	11645	8860	10580
													156.515	8900	8585	11550	9075	10905
													155.515	9145	9115	11310	8925	10890
													154.515	9015	8980	11045	8760	10805
													153.515	9120	9080	11620	8710	10640
													152.515	9015	8775	11620	8535	10690
													151.515	9230	8765	11700	8605	9985
													150.515	9185	8525	11185	8575	10360
													149.515	9275	8555	11250	8450	10530
													148.515	9130	8560	11420	8480	11010
													147.515	9210	9070	11330	8865	12460
													146.515	9170	8970	11395	8950	14615
													145.515	9230	8660	12910	8635	14925
													144.515	9360	8750	14990	8865	14220
													143.515	8970	8865	16870	8985	14620
													142.515	9450	9090	16090	8865	16085
													141.515	9585	8885	15765	9040	17475
													140.515	9470	8540	16745	8615	15035
													139.515	9420	9115	18515	8950	11910
													138.515	9105	8805	18765	9015	10290
													137.515	9175	8735	14755	8920	9885
													136.515	9120	8940	11420	8965	9700
													135.515	9395	9060	10745	8750	9710
													134.515	9325	9315	10665	9090	9760
													133.515	9580	9140	10490	8905	9165
													132.515	9400	8860	10230	8850	9230
													131.515	9595	9000	10495	8850	9525
													130.515	9465	9030	10295	9070	9480
													129.515	9480	8790	10525	8925	9465
													128.515	9445	8720	10290	8880	9665
													127.515	9680	8695	10160	9135	9410
													126.515	9550	8775	10295	8875	9545
													125.515	9455	9050	9980	9030	9625
													124.515	9560	8780	9920	9180	9590
													123.515	9455	8755	10385	9160	10180
													122.515	9580	8750	10480	9330	9920
													121.515	9815	8925	10620	9350	9725
													120.515	9575	9210	10665	9305	9710
													119.515	9465	9240	10930	9425	9965
													118.515	9735	9285	10745	9585	9550
													117.515	9775	9095	10715	9315	9985
													116.515	9795	9270	10825	9035	10170
													115.515	9790	9535	10625	8920	10070
													114.515	10125	9180	10925	9220	10210
													113.515	10040	9045	10980	9120	10135
													112.515	9745	9255	11005	9145	9900
													111.515	9980	9640	11010	9100	9830
													110.515	9830	9215	10920	9425	9735
													109.515	9770	9115	10680	9095	9895
													108.515	10145	9065	10895	9155	9870
													107.515	9970	9200	10775	9130	9775
													106.515	9950	9080	10500	8990	9500
													105.515	9530	9135	10395	9000	10040
													104.515	9780	9160	10235	9415	10585
													103.515	10085	9340	10715	9010	10085
													102.515	9870	9820	10985	9050	9755
													101.515	9975	9405	10645	9045	9685
													100.515	9880	8850	10215	9130	9590
													99.5152	9835	9220	10120	9155	9820
													98.5152	9930	9085	9935	9170	9945
													97.5152	9900	9080	10085	9245	11135
													96.5152	9920	9135	10555	9230	12105
													95.5152	10275	9140	11510	9090	13300
													94.5152	10590	9340	12855	9125	14160
													93.5152	10475	9490	14705	9405	15400
													92.5152	10260	9550	16405	9645	16230
													91.5152	10530	9445	17235	9595	15560
													90.5152	10455	9825	18835	9470	13695
													89.5152	10125	9530	18440	9105	11390
													88.5152	9805	9630	16590	8985	9930
													87.5152	9795	9430	13460	9080	9250
													86.5152	10125	9400	11350	9245	8860
													85.5152	9905	9530	10130	8950	8610
													84.5152	9880	9870	9705	8740	8385
													83.5152	9960	9335	9460	8750	8245
													82.5152	10420	9265	9105	9020	8110
													81.5152	10535	9290	8620	8780	8245
													80.5152	10230	9250	8415	8680	8435
													79.5152	9910	9325	8385	8725	8270
													78.5152	9655	9020	8120	8865	7760
													77.5152	9310	9190	8185	8870	7745
													76.5152	9230	9160	8445	8575	7935
													75.5152	9105	9065	8335	8450	7610
													74.5152	9285	8940	8200	8325	7495
													73.5152	9450	8725	8120	8080	7570
													72.5152	9380	8450	7655	8020	7530
													71.5152	10305	8480	7645	8055	7710
													70.5152	11255	8600	7700	8570	7500
													69.5152	13005	8405	7695	8605	7665
													68.5152	14175	8720	7760	8750	7475
													67.5152	14630	8630	8025	9450	8345
													66.5152	13775	8865	8105	10275	9255
													65.5152	12040	10250	8305	11570	10500
													64.5152	10025	12655	9325	11715	10480
													63.5152	9095	13760	10325	11140	9660
													62.5152	8315	13350	11870	9320	8420
													61.5152	8245	11170	11475	8175	7305
													60.5152	8030	9080	9530	7595	6980
													59.5152	8240	8170	8100	7270	6615
													58.5152	8410	8060	7335	6870	6650
													57.5152	8520	7350	7255	6880	6565
													56.5152	8780	7530	7250	7115	6565
													55.5152	8655	7250	6815	6810	6720
													54.5152	8450	7335	6890	6945	6750
													53.5152	7895	7535	7115	7285	6735
													52.5152	6990	7995	7370	7140	6850
													51.5152	6635	7980	7225	6745	6250
													50.5152	6400	7505	7210	6165	5800
													49.5152	6840	6990	6990	5760	5220
													48.5152	6660	6225	6360	5480	5440
													47.5152	6910	6075	6030	5420	5500
													46.5152	8180	6160	5750	5525	5375
													45.5152	10060	5850	5835	5650	5395
													44.5152	13500	5965	5840	6090	5960
													43.5152	16910	6455	5765	6555	6060
													42.5152	17750	6630	6225	7805	7035
													41.5152	14860	7210	6430	10350	9665
													40.5152	10375	9265	7155	12725	12710
													39.5152	6190	13460	8445	12935	13375
													38.5152	3995	17955	11905	11045	10315
													37.5152	3310	16590	14625	7600	6490
													36.5152	2875	10090	13380	4560	4235
													35.5152	2905	5490	9040	3210	3490
													34.5152	2735	3720	5310	2785	3315
													33.5152	3130	2985	3930	2490	3320
													32.5152	2760	2835	3590	2575	3425
													31.5152	3090	2760	3355	2615	3470
													30.5152	3860	2620	3350	2965	3560
													29.5152	5115	2815	3390	2980	3940
													28.5152	5900	3190	3485	3120	4080
													27.5152	6645	3180	3790	3880	4350
													26.5152	6240	3365	4190	4590	5240
													25.5152	4825	3735	4380	5155	6020
													24.5152	3535	4955	4775	5195	6340
													23.5152	2510	6215	5815	4775	5290
													22.5152	1925	6410	6565	4010	4235
													21.5152	1445	4900	6535	2925	3110
													20.5152	1260	3540	5315	2235	2530
													19.5152	1205	2670	4400	1880	1995
													18.5152	970	2125	3055	1695	1785
													17.5152	950	1755	2200	1455	1915
													16.5152	930	1410	1850	1380	2205
													15.5152	1165	1330	1760	1205	3260
													14.5152	1595	1105	2190	1090	4650
													13.5152	2090	1215	3300	935	5635
													12.5152	2650	1180	4805	1140	4555
													11.5152	2965	1190	6875	1450	3340
													10.5152	2655	1170	6300	1880	2760
													9.5152	1995	1675	4350	2290	2575
													8.5152	1350	2715	2980	2260	2580
													7.5152	755	3090	2785	1910	2165
													6.5152	370	3115	2835	1545	1660
													5.5152	175	2605	2590	1020	1055
													4.5152	35	1820	2380	475	470
													3.5152	0	960	1430	235	110
													2.5152	5	360	725	70	15
													1.5152	30	115	215	25	20
													0.5152	10	60	80	0	15
													-0.4848	0	10	60	10	0

## Sheet: Figure 3
Figure 3D
RAW264.7	TiO2			DBCO-TiO2			Zn			BMP-2			Zn/BMP-2
1day	0.27	0.28	0.26	0.24	0.25	0.26	0.31	0.31	0.24	0.27	0.31	0.32	0.21	0.3	0.25
4day	0.573	0.593	0.51	0.659	0.738	0.612	0.81	0.793	0.823	0.854	0.812	0.67	0.972	0.875	0.828
BM-MSCs	TiO2			DBCO-TiO2			Zn			BMP-2			Zn/BMP-2
1day	0.398	0.43	0.429	0.622	0.647	0.605	0.661	0.688	0.693	0.844	0.91	0.9	0.881	0.951	0.912
4day	0.748667	0.803667	0.798667	1.06167	1.08967	1.03267	1.18667	1.15167	1.05667	1.49867	1.47567	1.41167	1.57267	1.51567	1.55467
Figure 3E
RAW264.7	TiO2			DBCO-TiO2			Zn			BMP-2			Zn/BMP-2
	1.18301	1.12027	1.09674	1.13044	1.13191	1.12739	1.11122	1.03492	1.04598	1.12088	0.90579	1.01303	1.0689	1.031	1.044
BM-MSCs	TiO2			DBCO-TiO2			Zn			BMP-2			Zn/BMP-2
	0.928191	0.990798	0.956164	0.896277	1.04908	0.964384	0.941489	1.02761	0.936986	0.880319	0.895706	0.89589	0.952128	0.990798	0.893151
Figure 3D								Figure 3E
	RAW26.4		1DAY	4 DAY	BMSCs	1DAY	4DAY					RAW264.7	BMSCs
		One-way ANOVA with Tukey’s post hoc test	P	P		p	P				One-way ANOVA with Tukey’s post hoc test	P	p
		TiO2 vs. DBCO-TiO2	0.9215	0.2608		<0.0001	<0.0001				TiO2 vs. DBCO-TiO2	>0.9999	0.999
		TiO2 vs. Zn	0.9574	0.005		<0.0001	<0.0001				TiO2 vs. Zn	0.5461	0.999
		TiO2 vs. BMP-2	0.7433	0.0117		<0.0001	<0.0001				TiO2 vs. BMP-2	0.1258	0.4915
		TiO2 vs. Zn/BMP-2	0.9574	0.0005		<0.0001	<0.0001				TiO2 vs. Zn/BMP-2	0.3568	0.9926
		DBCO-TiO2 vs. Zn	0.5925	0.1372		0.192	0.2861				DBCO-TiO2 vs. Zn	0.5879	>0.9999
		DBCO-TiO2 vs. BMP-2	0.3206	0.3094		<0.0001	<0.0001				DBCO-TiO2 vs. BMP-2	0.1406	0.3671
		DBCO-TiO2 vs. Zn/BMP-2	>0.9999	0.0106		<0.0001	<0.0001				DBCO-TiO2 vs. Zn/BMP-2	0.3911	0.9591
		Zn vs. BMP-2	0.9807	0.9755		<0.0001	<0.0001				Zn vs. BMP-2	0.7928	0.3671
		Zn vs. Zn/BMP-2	0.6689	0.4917		<0.0001	<0.0001				Zn vs. Zn/BMP-2	0.9952	0.9591
		BMP-2 vs. Zn/BMP-2	0.38	0.2388		0.669	0.192				BMP-2 vs. Zn/BMP-2	0.94	0.7239

## Sheet: Figure 4
Figure4D
	TiO2			DBCO-TiO2			Zn			BMP-2			Zn/BMP-2
%	71.7949	79.5455	82.6531	73.3945	71.5596	55.0459	40.4494	47.3118	53.5714	64.2857	51.5151	55.8333	36.1905	44.898	42.6966
Figure 4E	TiO2			DBCO-TiO2			Zn			BMP-2			Zn/BMP-2
pg/ml	5114.04	5450.08	5558.07	5022.87	4790.26	5464.12	2490.76	2126.6	2026.38	4797.4	4965.4	4462.4	1579.27	1372.64	1223.72
Figure 4F	TiO2			DBCO-TiO2			Zn			BMP-2			Zn/BMP-2
pg/ml	3.62	4.54	3.36	4.98	4.79	4.48	6.12	5.55	6.67	5.11	4.98	5.43	7.54	8.07	7.34
Figure 4H	TiO2			DBCO-TiO2			Zn			BMP-2			Zn/BMP-2
%(CD86)	34.2749	40.2399	38.1538	37.8487	32.22	35.9192	15.2208	11.8934	10.9639	28.193	25.9803	24.9457	8.35743	13.9451	9.9828
Figure 4I	TiO2			DBCO-TiO2			Zn			BMP-2			Zn/BMP-2
%(iNOS)	56.2276	48.344	52.7262	45.7672	48.0808	49.7222	25.83	23.0159	17.8525	42.2454	35.9943	37.7373	18.0891	16.8967	15.2166
Figure 4K	TiO2			DBCO-TiO2			Zn			BMP-2			Zn/BMP-2
%(CD206)	7.92125	6.33007	7.70821	8.7996	9.06763	7.11897	20.1681	22.6437	18.0556	17.9032	14.0925	15.2557	34.9311	29.9399	28.1413
Figure 4L	TiO2			DBCO-TiO2			Zn			BMP-2			Zn/BMP-2
%(Arg-1)	11.8934	12.123	10.3531	12.1795	16.0171	8.03229	35.8388	28.2312	29.7389	17.3572	18.1333	19.78	36.1656	38.0952	41.7522
Figure 4M	TiO2			DBCO-TiO2			Zn			BMP-2			Zn/BMP-2
Tnf-a	0.9975	0.9852	1.0174	0.8124	0.8409	1.1276	0.621	0.5673	0.6976	0.7411	0.8893	0.9788	0.4698	0.501	0.4554
Figure 4N	TiO2			DBCO-TiO2			Zn			BMP-2			Zn/BMP-2
Il-10	1.0142	0.9949	0.9909	0.759	1.1249	1.0044	1.7044	1.6824	1.756	1.4392	1.1519	0.9366	1.748	2.374	2.1079
Figure 4O	TiO2			DBCO-TiO2			Zn			BMP-2			Zn/BMP-2
Ccr-7	1.01371	0.979375	1.00691	1.35133	1.28779	1.28854	0.4446	0.3843	0.5316	0.60693	0.591162	0.653197	0.370772	0.361958	0.33798
Figure 4P	TiO2			DBCO-TiO2			Zn			BMP-2			Zn/BMP-2
Cd206	0.949842	0.925942	1.12422	1.36455	1.27187	1.46957	4.4362	5.205	4.4794	2.62171	2.42322	2.35719	6.222	6.55933	6.63664
Figure 4Q	TiO2			DBCO-TiO2			Zn			BMP-2			Zn/BMP-2
Bmp-2	0.9337	0.9285	1.1378	1.0768	1.1288	1.0763	1.7533	1.8936	2.1402	1.5182	1.7709	1.8569	2.3488	2.4785	2.2004
Figure 4R
Vegf	TiO2			DBCO-TiO2			Zn			BMP-2			Zn/BMP-2
	0.9785	0.9858	1.0357	1.4439	1.0845	0.8784	3.6257	3.5948	3.2392	2.0447	2.1077	2.7933	4.0978	3.5692	4.0749
	Figure4D	Figure4E	Figure4F	Figure4H	Figure4I	Figure 4K	Figure 4L	Figure 4M	Figure 4N	Figure 4O	Figure 4P	Figure 4Q	Figure 4R
One-way ANOVA with Tukey’s post hoc test	P	P	P	P	P	P	P	P	P	P	P	P	P
TiO2 vs. DBCO-TiO2	0.3289	0.6711	0.1554	0.8252	0.4236	0.9762	0.9987	0.8921	0.9993	<0.0001	0.3654	0.9252	0.9729
TiO2 vs. Zn	0.002	<0.0001	0.0006	<0.0001	<0.0001	0.0002	<0.0001	0.0073	0.0093	<0.0001	<0.0001	0.0001	<0.0001
TiO2 vs. BMP-2	0.0273	0.0756	0.0253	0.0025	0.0021	0.0052	0.1038	0.5303	0.8123	<0.0001	0.0001	0.0009	0.0013
TiO2 vs. Zn/BMP-2	0.0005	<0.0001	<0.0001	<0.0001	<0.0001	<0.0001	<0.0001	0.0006	0.0004	<0.0001	<0.0001	<0.0001	<0.0001
DBCO-TiO2 vs. Zn	0.0383	<0.0001	0.0222	<0.0001	<0.0001	0.0004	0.0001	0.0283	0.0066	<0.0001	<0.0001	0.0002	<0.0001
DBCO-TiO2 vs. BMP-2	0.4887	0.4872	0.7598	0.0115	0.0301	0.0121	0.1551	0.9515	0.6919	<0.0001	0.0014	0.0026	0.003
DBCO-TiO2 vs. Zn/BMP-2	0.0079	<0.0001	<0.0001	<0.0001	<0.0001	<0.0001	<0.0001	0.0018	0.0003	<0.0001	<0.0001	<0.0001	<0.0001
Zn vs. BMP-2	0.4292	<0.0001	0.1373	0.0005	0.0005	0.1489	0.0027	0.0839	0.0487	0.0046	<0.0001	0.4161	0.0031
Zn vs. Zn/BMP-2	0.8337	0.0185	0.0106	0.8855	0.2678	0.0009	0.0846	0.3859	0.2453	0.0951	<0.0001	0.0354	0.3887
BMP-2 vs. Zn/BMP-2	0.1025	<0.0001	0.0003	0.0002	<0.0001	<0.0001	<0.0001	0.0048	0.0018	0.0001	<0.0001	0.0024	0.0003

## Sheet: Figure 5
Figure 5E
	TiO2			DBCO			Zn			BMP-2			Zn/BMP-2
	12.88	11.02	13.22	15.65	14.05	14.72	30.8	33.22	29.61	35.92	33.14	35.01	61.41	62.45	63.83
Figure 5F
	TiO2			DBCO-TiO2			Zn			BMP-2			Zn/BMP-2
	0.67	0.605	0.56	0.71	0.745	0.68	1.31	1.355	1.295	1.385	1.365	1.415	1.965	1.995	2.035
Figure 5G
	TiO2			DBCO-TiO2			Zn			BMP-2			Zn/BMP-2
	0.203	0.213	0.218	0.305	0.315	0.318	0.518	0.499	0.505	0.576	0.58	0.563	0.778	0.699	0.805
Figure 5H	TiO2			DBCO-TiO2			Zn			BMP-2/Ti			Zn/BMP-2
	12.712	11.542	13.331	11.871	14.134	16.725	19.005	18.26	20.276	20.272	22.902	25.917	34.792	36.39	33.657
Figure 5I	TiO2			DBCO-TiO2			Zn			BMP-2			Zn/BMP-2
	0.9994	1.0037	0.9969	1.1117	0.6023	0.9571	1.761	2.2726	1.7844	2.3785	2.0146	2.4477	3.0191	2.7992	3.1642
Figure 5J	TiO2			DBCO-TiO2			Zn			BMP-2			Zn/BMP-2
	0.9837	1.0001	0.9998	1.5685	1.6274	1.5155	1.7335	1.8823	1.8942	2.3811	1.9551	1.9529	2.4089	2.745	3.2067
Figure 5K	TiO2			DBCO-TiO2			Zn			BMP-2			Zn/BMP-2
	0.9882	0.9977	1.0141	1.2389	1.056	1.385	1.8755	1.7582	1.7476	2.2652	1.8439	1.9998	2.8012	2.3201	2.6365
Figure 5L	TiO2			DBCO-TiO2			Zn			BMP-2			Zn/BMP-2
	0.9376	1.0309	1.0316	4.9061	3.8419	5.3242	5.1628	4.5582	5.2033	5.7744	6.7049	4.697	10.8577	8.4368	8.5922
	Figure 5E	Figure 5F	Figure 5G	Figure 5H	Figure 5I	Figure 5J	Figure 5K	Figure 5L
One-way ANOVA with Tukey’s post hoc test	P	P	P	P	P	P	P	P
TiO2 vs. DBCO-TiO2	0.2436	0.0506	0.0049	0.7937	0.9696	0.0516	0.489	0.0023
TiO2 vs. Zn	<0.0001	<0.0001	<0.0001	0.01	0.0026	0.0052	0.0012	0.0013
TiO2 vs. BMP-2	<0.0001	<0.0001	<0.0001	0.0003	0.0002	0.0007	0.0001	0.0003
TiO2 vs. Zn/BMP-2	<0.0001	<0.0001	<0.0001	<0.0001	<0.0001	<0.0001	<0.0001	<0.0001
DBCO-TiO2 vs. Zn	<0.0001	<0.0001	<0.0001	0.0558	0.0011	0.5778	0.0126	0.993
DBCO-TiO2 vs. BMP-2	<0.0001	<0.0001	<0.0001	0.0014	0.0001	0.08	0.001	0.584
DBCO-TiO2 vs. Zn/BMP-2	<0.0001	<0.0001	<0.0001	<0.0001	<0.0001	0.0003	<0.0001	0.0004
Zn vs. BMP-2	0.0583	0.2397	0.0647	0.1637	0.3724	0.5986	0.4284	0.8083
Zn vs. Zn/BMP-2	<0.0001	<0.0001	<0.0001	<0.0001	0.0011	0.0022	0.0012	0.0007
BMP-2 vs. Zn/BMP-2	<0.0001	<0.0001	<0.0001	0.0001	0.0169	0.0188	0.0153	0.0029

## Sheet: Figure 6
Figure 6D
	TiO2			DBCO-TiO2			Zn			BMP-2			Zn/BMP-2
	175.4	147.4	182.6	120.2	151.8	144.6	43.6	44.8	37.6	83.2	78.6	84.2	23.7	26	24.6
Figure 6E
	TiO2			DBCO-TiO2			Zn			BMP-2			Zn/BMP-2
	32	36	29	28	34	29	12	15	11	18	24	20	10	12	14
Figure 6F
	TiO2			DBCO-TiO2			Zn			BMP-2			Zn/BMP-2
	12.9548	15.2282	12.9577	16.0599	15.4299	17.1562	26.281	24.7731	28.109	21.7697	20.3898	19.3726	30.8233	29.2756	32.4283
Figure 6G
	TiO2			DBCO-TiO2			Zn			BMP-2			Zn/BMP-2
	47.2356	42.8	57.7345	40.1688	38.8409	42.9688	22.6754	25.4359	27.4301	34.1709	30.7971	33.2767	14.5631	16.8403	20.1754
Figure 6H
	TiO2			DBCO-TiO2			Zn			BMP-2			Zn/BMP-2
	6.13	5.9	5.24	6.83	6.08	6.53	10.22	11.36	10.32	7.31	8.41	8.76	15.42	16.16	15.24
	Figure 6D	Figure 6E	Figure 6F	Figure 6G	Figure 6H
One-way ANOVA with Tukey’s post hoc test	P	P	P	P	P
TiO2 vs. DBCO-TiO2	0.0584	0.9042	0.2349	0.1369	0.5379
TiO2 vs. Zn	<0.0001	<0.0001	<0.0001	0.0002	<0.0001
TiO2 vs. BMP-2	<0.0001	0.0036	0.0008	0.0035	0.0026
TiO2 vs. Zn/BMP-2	<0.0001	<0.0001	<0.0001	<0.0001	<0.0001
DBCO-TiO2 vs. Zn	<0.0001	0.0001	<0.0001	0.0055	<0.0001
DBCO-TiO2 vs. BMP-2	0.0008	0.0129	0.0202	0.1862	0.0274
DBCO-TiO2 vs. Zn/BMP-2	<0.0001	<0.0001	<0.0001	0.0002	<0.0001
Zn vs. BMP-2	0.0104	0.0391	0.0025	0.2163	0.0021
Zn vs. Zn/BMP-2	0.3957	0.9982	0.0162	0.18	<0.0001
BMP-2 vs. Zn/BMP-2	0.0008	0.025	<0.0001	0.0053	<0.0001

## Sheet: Figure 7
Figure 6B								Figure 6D	TiO2	DBCO-TiO2	Zn	BMP-2	Zn/BMP-2
BMD(g/cm2)	TiO2	DBCO-TiO2	Zn	BMP-2	Zn/BMP-2				3.168	4.753	8.817	11.154	20.012
	0.6422	0.6653	0.985	1.0903	1.4273				3.943	3.657	7.15	10.375	20.365
	0.5678	0.775	0.8827	0.9082	1.4418				4.11	4.177	8.696	11.765	16.033
	0.6487	0.718	0.9617	0.9626	1.4215
BV/TV(%)	TiO2	DBCO-TiO2	Zn	BMP-2	Zn/BMP-2			Figure 6E	TiO2	DBCO-TiO2	Zn	BMP-2	Zn/BMP-2
	42.115	47.708	55.472	68.628	80.488				16.1799	16.8847	27.8961	33.2349	47.2936
	45.558	47.123	60.799	65.973	82.321				15.1481	22.4409	24.7605	28.5833	53.8406
	47.512	50.815	63.034	61.449	83.375				10.6263	15.3743	26.2376	29.2006	52.7109
	TiO2	DBCO-TiO2	Zn	BMP-2	Zn/BMP-2			Figure 6F	TiO2	DBCO-TiO2	Zn	BMP-2	Zn/BMP-2
Tb.sp (mm)	122.7	91.129	74.966	69.488	56.227				115.7	127.1	152.3	177.8	187.3
	98.367	113.397	79.6	61.5	59.358				96.1	114.4	146.4	156.6	214.6
	105.105	106.028	82.623	68.592	52.624				84	106.7	170.1	170.3	207.6
								Average	98.6	116.067	156.267	168.233	203.167
Tb.Th (μm)	TiO2	DBCO-TiO2	Zn	BMP-2	Zn/BMP-2			SD	15.9972	10.3016	12.3379	10.75	14.1797
	65.51	67.65	108.45	97.86	141.77			N	3	3	3	3	3
	62.41	78.04	118.88	107.38	129.2
	77.85	79.5	112.18	113.18	165.04
Th.N (mm-1)	TiO2	DBCO-TiO2	Zn	BMP-2	Zn/BMP-2
	0.5711	0.68844	0.66835	0.80047	1.13717
	0.58879	0.63898	0.81614	0.86969	1.26772
	0.55809	0.68661	0.74461	0.85026	1.20519
	Figure 6B	BMD	BV/TV(%)	Tb.sp (mm)	Tb.Th (μm)	Th.N (mm-1)	Figure 6D	Figure 6E	Figure 6F
One-way ANOVA with Tukey’s post hoc test		P	P	P	P	P	P	P	P
TiO2 vs. DBCO-TiO2		0.2861	0.5976	0.93	0.933	0.1752	0.9902	0.4436	0.4965
TiO2 vs. Zn		0.0001	<0.0001	0.0084	0.0024	0.0113	0.0088	0.0033	0.0019
TiO2 vs. BMP-2		0.0003	0.0007	0.0006	0.0081	0.0004	0.0002	0.0004	0.0004
TiO2 vs. Zn/BMP-2		<0.0001	<0.0001	<0.0001	<0.0001	<0.0001	<0.0001	<0.0001	<0.0001
DBCO-TiO2 vs. Zn		0.0015	0.0002	0.0275	0.0073	0.4286	0.0174	0.0462	0.0221
DBCO-TiO2 vs. BMP-2		0.0056	0.0054	0.0017	0.0262	0.012	0.0003	0.0037	0.004
DBCO-TiO2 vs. Zn/BMP-2		<0.0001	<0.0001	0.0002	<0.0001	<0.0001	<0.0001	<0.0001	<0.0001
Zn vs. BMP-2		0.8794	0.2024	0.3832	0.9123	0.1855	0.1	0.4883	0.7845
Zn vs. Zn/BMP-2		<0.0001	0.0003	0.0387	0.0214	<0.0001	<0.0001	<0.0001	0.0084
BMP-2 vs. Zn/BMP-2		<0.0001	<0.0001	0.5444	0.0061	<0.0001	0.0001	<0.0001	0.0479

## Sheet: Figure S2
Figure S2A	Time (min)	intenstiy		Figure S2B	Time (min)	intenstiy
	0	5497			0	0
	0.000833	5497			0.000833	0
	0.001667	5497			0.001667	0
	0.0025	5497			0.0025	0
	0.003333	5494			0.003333	0
	0.004167	5503			0.004167	0
	0.005	5503			0.005	0
	0.005833	5503			0.005833	0
	0.006667	5503			0.006667	0
	0.0075	2			0.0075	0
	0.008333	2			0.008333	0
	0.009167	5			0.009167	0
	0.01	7			0.01	0
	0.010833	7			0.010833	0
	0.011667	7			0.011667	0
	0.0125	7			0.0125	0
	0.013333	11			0.013333	0
	0.014167	13			0.014167	0
	0.015	19			0.015	0
	0.015833	19			0.015833	0
	0.016667	17			0.016667	0
	0.0175	21			0.0175	0
	0.018333	22			0.018333	0
	0.019167	22			0.019167	0
	0.02	22			0.02	0
	0.020833	22			0.020833	0
	0.021667	24			0.021667	0
	0.0225	28			0.0225	0
	0.023333	30			0.023333	0
	0.024167	33			0.024167	0
	0.025	33			0.025	0
	0.025833	30			0.025833	0
	0.026667	30			0.026667	0
	0.0275	30			0.0275	0
	0.028333	28			0.028333	0
	0.029167	22			0.029167	0
	0.03	22			0.03	0
	0.030833	22			0.030833	0
	0.031667	24			0.031667	0
	0.0325	24			0.0325	0
	0.033333	24			0.033333	0
	0.034167	24			0.034167	0
	0.035	24			0.035	0
	0.035833	24			0.035833	0
	0.036667	22			0.036667	0
	0.0375	15			0.0375	0
	0.038333	15			0.038333	0
	0.039167	11			0.039167	0
	0.04	10			0.04	0
	0.040833	5			0.040833	0
	0.041667	2			0.041667	0
	0.0425	4			0.0425	0
	0.043333	4			0.043333	0
	0.044167	5			0.044167	0
	0.045	5			0.045	0
	0.045833	5			0.045833	0
	0.046667	2			0.046667	0
	0.0475	-3			0.0475	0
	0.048333	-3			0.048333	0
	0.049167	-6			0.049167	0
	0.05	-12			0.05	0
	0.050833	-12			0.050833	0
	0.051667	-14			0.051667	0
	0.0525	-16			0.0525	0
	0.053333	-16			0.053333	0
	0.054167	-18			0.054167	0
	0.055	-20			0.055	0
	0.055833	-20			0.055833	0
	0.056667	-24			0.056667	0
	0.0575	-24			0.0575	0
	0.058333	-24			0.058333	0
	0.059167	-26			0.059167	0
	0.06	-26			0.06	0
	0.060833	-24			0.060833	0
	0.061667	-24			0.061667	0
	0.0625	-21			0.0625	0
	0.063333	-21			0.063333	0
	0.064167	-20			0.064167	0
	0.065	-20			0.065	0
	0.065833	-24			0.065833	0
	0.066667	-24			0.066667	0
	0.0675	-26			0.0675	0
	0.068333	-26			0.068333	0
	0.069167	-26			0.069167	0
	0.07	-26			0.07	0
	0.070833	-24			0.070833	0
	0.071667	-21			0.071667	0
	0.0725	-18			0.0725	0
	0.073333	-18			0.073333	0
	0.074167	-18			0.074167	0
	0.075	-18			0.075	0
	0.075833	-18			0.075833	0
	0.076667	-21			0.076667	0
	0.0775	-24			0.0775	0
	0.078333	-24			0.078333	0
	0.079167	-26			0.079167	0
	0.08	-26			0.08	0
	0.080833	-26			0.080833	0
	0.081667	-24			0.081667	0
	0.0825	-24			0.0825	0
	0.083333	-27			0.083333	0
	0.084167	-27			0.084167	0
	0.085	-27			0.085	0
	0.085833	-29			0.085833	0
	0.086667	-31			0.086667	0
	0.0875	-35			0.0875	0
	0.088333	-35			0.088333	0
	0.089167	-35			0.089167	0
	0.09	-32			0.09	0
	0.090833	-32			0.090833	0
	0.091667	-32			0.091667	0
	0.0925	-32			0.0925	0
	0.093333	-38			0.093333	0
	0.094167	-38			0.094167	0
	0.095	-38			0.095	0
	0.095833	-44			0.095833	0
	0.096667	-44			0.096667	0
	0.0975	-40			0.0975	0
	0.098333	-38			0.098333	0
	0.099167	-36			0.099167	0
	0.1	-35			0.1	0
	0.100833	-31			0.100833	0
	0.101667	-29			0.101667	0
	0.1025	-29			0.1025	0
	0.103333	-32			0.103333	0
	0.104167	-36			0.104167	0
	0.105	-38			0.105	0
	0.105833	-36			0.105833	0
	0.106667	-36			0.106667	0
	0.1075	-29			0.1075	0
	0.108333	-29			0.108333	0
	0.109167	-29			0.109167	0
	0.11	-29			0.11	0
	0.110833	-31			0.110833	0
	0.111667	-29			0.111667	0
	0.1125	-29			0.1125	0
	0.113333	-29			0.113333	0
	0.114167	-31			0.114167	0
	0.115	-31			0.115	0
	0.115833	-32			0.115833	0
	0.116667	-32			0.116667	0
	0.1175	-29			0.1175	0
	0.118333	-29			0.118333	0
	0.119167	-29			0.119167	0
	0.12	-29			0.12	0
	0.120833	-29			0.120833	0
	0.121667	-29			0.121667	0
	0.1225	-29			0.1225	0
	0.123333	-29			0.123333	0
	0.124167	-31			0.124167	0
	0.125	-26			0.125	0
	0.125833	-26			0.125833	0
	0.126667	-26			0.126667	0
	0.1275	-24			0.1275	0
	0.128333	-29			0.128333	0
	0.129167	-31			0.129167	0
	0.13	-31			0.13	0
	0.130833	-32			0.130833	0
	0.131667	-29			0.131667	0
	0.1325	-27			0.1325	0
	0.133333	-26			0.133333	0
	0.134167	-29			0.134167	0
	0.135	-32			0.135	0
	0.135833	-32			0.135833	0
	0.136667	-35			0.136667	0
	0.1375	-35			0.1375	0
	0.138333	-35			0.138333	0
	0.139167	-32			0.139167	0
	0.14	-32			0.14	0
	0.140833	-32			0.140833	0
	0.141667	-36			0.141667	0
	0.1425	-38			0.1425	0
	0.143333	-40			0.143333	0
	0.144167	-40			0.144167	0
	0.145	-44			0.145	0
	0.145833	-46			0.145833	0
	0.146667	-44			0.146667	0
	0.1475	-44			0.1475	0
	0.148333	-44			0.148333	0
	0.149167	-44			0.149167	0
	0.15	-44			0.15	0
	0.150833	-47			0.150833	0
	0.151667	-47			0.151667	0
	0.1525	-49			0.1525	0
	0.153333	-49			0.153333	0
	0.154167	-52			0.154167	0
	0.155	-52			0.155	0
	0.155833	-52			0.155833	0
	0.156667	-53			0.156667	0
	0.1575	-53			0.1575	0
	0.158333	-53			0.158333	0
	0.159167	-53			0.159167	0
	0.16	-55			0.16	0
	0.160833	-55			0.160833	0
	0.161667	-57			0.161667	0
	0.1625	-63			0.1625	0
	0.163333	-63			0.163333	0
	0.164167	-60			0.164167	0
	0.165	-60			0.165	0
	0.165833	-60			0.165833	0
	0.166667	-63			0.166667	0
	0.1675	-66			0.1675	0
	0.168333	-66			0.168333	0
	0.169167	-66			0.169167	0
	0.17	-72			0.17	0
	0.170833	-72			0.170833	0
	0.171667	-77			0.171667	0
	0.1725	-81			0.1725	0
	0.173333	-77			0.173333	0
	0.174167	-77			0.174167	0
	0.175	-77			0.175	0
	0.175833	-77			0.175833	0
	0.176667	-83			0.176667	0
	0.1775	-83			0.1775	0
	0.178333	-83			0.178333	0
	0.179167	-86			0.179167	0
	0.18	-86			0.18	0
	0.180833	-86			0.180833	0
	0.181667	-86			0.181667	0
	0.1825	-86			0.1825	0
	0.183333	-86			0.183333	0
	0.184167	-86			0.184167	0
	0.185	-89			0.185	0
	0.185833	-89			0.185833	0
	0.186667	-90			0.186667	0
	0.1875	-92			0.1875	0
	0.188333	-95			0.188333	0
	0.189167	-95			0.189167	0
	0.19	-98			0.19	0
	0.190833	-98			0.190833	0
	0.191667	-100			0.191667	0
	0.1925	-101			0.1925	0
	0.193333	-101			0.193333	0
	0.194167	-103			0.194167	0
	0.195	-103			0.195	0
	0.195833	-103			0.195833	0
	0.196667	-101			0.196667	0
	0.1975	-101			0.1975	0
	0.198333	-101			0.198333	0
	0.199167	-100			0.199167	0
	0.2	-101			0.2	0
	0.200833	-107			0.200833	0
	0.201667	-107			0.201667	0
	0.2025	-107			0.2025	0
	0.203333	-107			0.203333	0
	0.204167	-107			0.204167	0
	0.205	-107			0.205	0
	0.205833	-109			0.205833	0
	0.206667	-107			0.206667	0
	0.2075	-107			0.2075	0
	0.208333	-106			0.208333	0
	0.209167	-106			0.209167	0
	0.21	-106			0.21	0
	0.210833	-106			0.210833	0
	0.211667	-107			0.211667	0
	0.2125	-109			0.2125	0
	0.213333	-109			0.213333	0
	0.214167	-109			0.214167	0
	0.215	-111			0.215	0
	0.215833	-112			0.215833	0
	0.216667	-112			0.216667	0
	0.2175	-120			0.2175	0
	0.218333	-120			0.218333	0
	0.219167	-120			0.219167	0
	0.22	-117			0.22	0
	0.220833	-114			0.220833	0
	0.221667	-114			0.221667	0
	0.2225	-118			0.2225	0
	0.223333	-122			0.223333	0
	0.224167	-120			0.224167	0
	0.225	-118			0.225	0
	0.225833	-118			0.225833	0
	0.226667	-117			0.226667	0
	0.2275	-117			0.2275	0
	0.228333	-117			0.228333	0
	0.229167	-117			0.229167	0
	0.23	-117			0.23	0
	0.230833	-118			0.230833	0
	0.231667	-118			0.231667	0
	0.2325	-120			0.2325	0
	0.233333	-120			0.233333	0
	0.234167	-120			0.234167	0
	0.235	-118			0.235	0
	0.235833	-118			0.235833	0
	0.236667	-120			0.236667	0
	0.2375	-120			0.2375	0
	0.238333	-123			0.238333	0
	0.239167	-123			0.239167	0
	0.24	-123			0.24	0
	0.240833	-118			0.240833	0
	0.241667	-120			0.241667	0
	0.2425	-120			0.2425	0
	0.243333	-120			0.243333	0
	0.244167	-122			0.244167	0
	0.245	-123			0.245	0
	0.245833	-123			0.245833	0
	0.246667	-122			0.246667	0
	0.2475	-120			0.2475	0
	0.248333	-122			0.248333	0
	0.249167	-126			0.249167	0
	0.25	-123			0.25	0
	0.250833	-122			0.250833	0
	0.251667	-120			0.251667	0
	0.2525	-120			0.2525	0
	0.253333	-120			0.253333	0
	0.254167	-120			0.254167	0
	0.255	-120			0.255	0
	0.255833	-120			0.255833	0
	0.256667	-120			0.256667	0
	0.2575	-114			0.2575	0
	0.258333	-114			0.258333	0
	0.259167	-114			0.259167	0
	0.26	-114			0.26	0
	0.260833	-114			0.260833	0
	0.261667	-118			0.261667	0
	0.2625	-118			0.2625	0
	0.263333	-118			0.263333	0
	0.264167	-118			0.264167	0
	0.265	-120			0.265	0
	0.265833	-120			0.265833	0
	0.266667	-120			0.266667	0
	0.2675	-123			0.2675	0
	0.268333	-126			0.268333	0
	0.269167	-123			0.269167	0
	0.27	-120			0.27	0
	0.270833	-118			0.270833	0
	0.271667	-114			0.271667	0
	0.2725	-118			0.2725	0
	0.273333	-120			0.273333	0
	0.274167	-120			0.274167	0
	0.275	-122			0.275	0
	0.275833	-126			0.275833	0
	0.276667	-126			0.276667	0
	0.2775	-120			0.2775	0
	0.278333	-111			0.278333	0
	0.279167	-111			0.279167	0
	0.28	-111			0.28	0
	0.280833	-111			0.280833	0
	0.281667	-120			0.281667	0
	0.2825	-118			0.2825	0
	0.283333	-118			0.283333	0
	0.284167	-118			0.284167	0
	0.285	-118			0.285	0
	0.285833	-118			0.285833	0
	0.286667	-118			0.286667	0
	0.2875	-117			0.2875	0
	0.288333	-114			0.288333	0
	0.289167	-114			0.289167	0
	0.29	-114			0.29	0
	0.290833	-114			0.290833	0
	0.291667	-114			0.291667	0
	0.2925	-114			0.2925	0
	0.293333	-114			0.293333	0
	0.294167	-117			0.294167	0
	0.295	-123			0.295	0
	0.295833	-123			0.295833	0
	0.296667	-123			0.296667	0
	0.2975	-123			0.2975	0
	0.298333	-123			0.298333	0
	0.299167	-123			0.299167	0
	0.3	-123			0.3	0
	0.300833	-122			0.300833	0
	0.301667	-120			0.301667	0
	0.3025	-120			0.3025	0
	0.303333	-118			0.303333	0
	0.304167	-117			0.304167	0
	0.305	-118			0.305	0
	0.305833	-114			0.305833	0
	0.306667	-114			0.306667	0
	0.3075	-114			0.3075	0
	0.308333	-114			0.308333	0
	0.309167	-114			0.309167	0
	0.31	-114			0.31	0
	0.310833	-114			0.310833	0
	0.311667	-114			0.311667	0
	0.3125	-114			0.3125	0
	0.313333	-114			0.313333	0
	0.314167	-114			0.314167	0
	0.315	-114			0.315	0
	0.315833	-120			0.315833	0
	0.316667	-117			0.316667	0
	0.3175	-114			0.3175	0
	0.318333	-114			0.318333	0
	0.319167	-114			0.319167	0
	0.32	-114			0.32	0
	0.320833	-118			0.320833	0
	0.321667	-117			0.321667	0
	0.3225	-114			0.3225	0
	0.323333	-114			0.323333	0
	0.324167	-114			0.324167	0
	0.325	-118			0.325	0
	0.325833	-114			0.325833	0
	0.326667	-114			0.326667	0
	0.3275	-114			0.3275	0
	0.328333	-114			0.328333	0
	0.329167	-114			0.329167	0
	0.33	-117			0.33	0
	0.330833	-114			0.330833	0
	0.331667	-114			0.331667	0
	0.3325	-114			0.3325	0
	0.333333	-117			0.333333	0
	0.334167	-117			0.334167	0
	0.335	-120			0.335	0
	0.335833	-120			0.335833	0
	0.336667	-123			0.336667	0
	0.3375	-120			0.3375	0
	0.338333	-120			0.338333	0
	0.339167	-114			0.339167	0
	0.34	-114			0.34	0
	0.340833	-114			0.340833	0
	0.341667	-114			0.341667	0
	0.3425	-114			0.3425	0
	0.343333	-114			0.343333	0
	0.344167	-112			0.344167	0
	0.345	-112			0.345	0
	0.345833	-112			0.345833	0
	0.346667	-112			0.346667	0
	0.3475	-111			0.3475	0
	0.348333	-111			0.348333	0
	0.349167	-111			0.349167	0
	0.35	-109			0.35	0
	0.350833	-109			0.350833	0
	0.351667	-109			0.351667	0
	0.3525	-109			0.3525	0
	0.353333	-112			0.353333	0
	0.354167	-114			0.354167	0
	0.355	-118			0.355	0
	0.355833	-117			0.355833	0
	0.356667	-117			0.356667	0
	0.3575	-117			0.3575	0
	0.358333	-114			0.358333	0
	0.359167	-114			0.359167	0
	0.36	-114			0.36	0
	0.360833	-114			0.360833	0
	0.361667	-117			0.361667	0
	0.3625	-117			0.3625	0
	0.363333	-120			0.363333	0
	0.364167	-118			0.364167	0
	0.365	-114			0.365	0
	0.365833	-114			0.365833	0
	0.366667	-114			0.366667	0
	0.3675	-114			0.3675	0
	0.368333	-118			0.368333	0
	0.369167	-118			0.369167	0
	0.37	-117			0.37	0
	0.370833	-114			0.370833	0
	0.371667	-114			0.371667	0
	0.3725	-117			0.3725	0
	0.373333	-120			0.373333	0
	0.374167	-120			0.374167	0
	0.375	-118			0.375	0
	0.375833	-118			0.375833	0
	0.376667	-111			0.376667	0
	0.3775	-111			0.3775	0
	0.378333	-111			0.378333	0
	0.379167	-111			0.379167	0
	0.38	-111			0.38	0
	0.380833	-111			0.380833	0
	0.381667	-111			0.381667	0
	0.3825	-111			0.3825	0
	0.383333	-111			0.383333	0
	0.384167	-114			0.384167	0
	0.385	-114			0.385	0
	0.385833	-114			0.385833	0
	0.386667	-114			0.386667	0
	0.3875	-109			0.3875	0
	0.388333	-109			0.388333	0
	0.389167	-109			0.389167	0
	0.39	-109			0.39	0
	0.390833	-109			0.390833	0
	0.391667	-109			0.391667	0
	0.3925	-109			0.3925	0
	0.393333	-112			0.393333	0
	0.394167	-112			0.394167	0
	0.395	-111			0.395	0
	0.395833	-109			0.395833	0
	0.396667	-109			0.396667	0
	0.3975	-103			0.3975	0
	0.398333	-109			0.398333	0
	0.399167	-111			0.399167	0
	0.4	-109			0.4	0
	0.400833	-109			0.400833	0
	0.401667	-109			0.401667	0
	0.4025	-107			0.4025	0
	0.403333	-103			0.403333	0
	0.404167	-103			0.404167	0
	0.405	-103			0.405	0
	0.405833	-106			0.405833	0
	0.406667	-109			0.406667	0
	0.4075	-109			0.4075	0
	0.408333	-109			0.408333	0
	0.409167	-109			0.409167	0
	0.41	-109			0.41	0
	0.410833	-109			0.410833	0
	0.411667	-109			0.411667	0
	0.4125	-111			0.4125	0
	0.413333	-114			0.413333	0
	0.414167	-109			0.414167	0
	0.415	-107			0.415	0
	0.415833	-107			0.415833	0
	0.416667	-107			0.416667	0
	0.4175	-106			0.4175	0
	0.418333	-106			0.418333	0
	0.419167	-106			0.419167	0
	0.42	-106			0.42	0
	0.420833	-106			0.420833	0
	0.421667	-107			0.421667	0
	0.4225	-106			0.4225	0
	0.423333	-103			0.423333	0
	0.424167	-103			0.424167	0
	0.425	-103			0.425	0
	0.425833	-103			0.425833	0
	0.426667	-103			0.426667	0
	0.4275	-109			0.4275	0
	0.428333	-107			0.428333	0
	0.429167	-109			0.429167	0
	0.43	-109			0.43	0
	0.430833	-109			0.430833	0
	0.431667	-101			0.431667	0
	0.4325	-101			0.4325	0
	0.433333	-101			0.433333	0
	0.434167	-100			0.434167	0
	0.435	-101			0.435	0
	0.435833	-103			0.435833	0
	0.436667	-103			0.436667	0
	0.4375	-103			0.4375	0
	0.438333	-103			0.438333	0
	0.439167	-100			0.439167	0
	0.44	-103			0.44	0
	0.440833	-103			0.440833	0
	0.441667	-106			0.441667	0
	0.4425	-106			0.4425	0
	0.443333	-106			0.443333	0
	0.444167	-106			0.444167	0
	0.445	-106			0.445	0
	0.445833	-103			0.445833	0
	0.446667	-106			0.446667	0
	0.4475	-107			0.4475	0
	0.448333	-107			0.448333	0
	0.449167	-107			0.449167	0
	0.45	-106			0.45	0
	0.450833	-103			0.450833	0
	0.451667	-103			0.451667	0
	0.4525	-103			0.4525	0
	0.453333	-103			0.453333	0
	0.454167	-103			0.454167	0
	0.455	-100			0.455	0
	0.455833	-98			0.455833	0
	0.456667	-95			0.456667	0
	0.4575	-95			0.4575	0
	0.458333	-95			0.458333	0
	0.459167	-95			0.459167	0
	0.46	-100			0.46	0
	0.460833	-103			0.460833	0
	0.461667	-103			0.461667	0
	0.4625	-100			0.4625	0
	0.463333	-98			0.463333	0
	0.464167	-95			0.464167	0
	0.465	-95			0.465	0
	0.465833	-92			0.465833	0
	0.466667	-92			0.466667	0
	0.4675	-92			0.4675	0
	0.468333	-92			0.468333	0
	0.469167	-92			0.469167	0
	0.47	-95			0.47	0
	0.470833	-95			0.470833	0
	0.471667	-95			0.471667	0
	0.4725	-95			0.4725	0
	0.473333	-95			0.473333	0
	0.474167	-92			0.474167	0
	0.475	-95			0.475	0
	0.475833	-95			0.475833	0
	0.476667	-95			0.476667	0
	0.4775	-95			0.4775	0
	0.478333	-95			0.478333	0
	0.479167	-95			0.479167	0
	0.48	-95			0.48	0
	0.480833	-95			0.480833	0
	0.481667	-95			0.481667	0
	0.4825	-95			0.4825	0
	0.483333	-92			0.483333	0
	0.484167	-92			0.484167	0
	0.485	-92			0.485	0
	0.485833	-92			0.485833	0
	0.486667	-92			0.486667	0
	0.4875	-92			0.4875	0
	0.488333	-92			0.488333	0
	0.489167	-92			0.489167	0
	0.49	-95			0.49	0
	0.490833	-95			0.490833	0
	0.491667	-95			0.491667	0
	0.4925	-95			0.4925	0
	0.493333	-95			0.493333	0
	0.494167	-95			0.494167	0
	0.495	-95			0.495	0
	0.495833	-95			0.495833	0
	0.496667	-95			0.496667	0
	0.4975	-95			0.4975	0
	0.498333	-92			0.498333	0
	0.499167	-92			0.499167	0
	0.5	-92			0.5	0
	0.500833	-92			0.500833	0
	0.501667	-95			0.501667	0
	0.5025	-95			0.5025	0
	0.503333	-95			0.503333	0
	0.504167	-92			0.504167	0
	0.505	-92			0.505	0
	0.505833	-84			0.505833	0
	0.506667	-84			0.506667	0
	0.5075	-84			0.5075	0
	0.508333	-86			0.508333	0
	0.509167	-89			0.509167	0
	0.51	-92			0.51	0
	0.510833	-92			0.510833	0
	0.511667	-92			0.511667	0
	0.5125	-92			0.5125	0
	0.513333	-95			0.513333	0
	0.514167	-95			0.514167	0
	0.515	-95			0.515	0
	0.515833	-95			0.515833	0
	0.516667	-90			0.516667	0
	0.5175	-89			0.5175	0
	0.518333	-90			0.518333	0
	0.519167	-92			0.519167	0
	0.52	-95			0.52	0
	0.520833	-95			0.520833	0
	0.521667	-95			0.521667	0
	0.5225	-92			0.5225	0
	0.523333	-92			0.523333	0
	0.524167	-92			0.524167	0
	0.525	-89			0.525	0
	0.525833	-86			0.525833	0
	0.526667	-86			0.526667	0
	0.5275	-86			0.5275	0
	0.528333	-84			0.528333	0
	0.529167	-83			0.529167	0
	0.53	-83			0.53	0
	0.530833	-84			0.530833	0
	0.531667	-89			0.531667	0
	0.5325	-89			0.5325	0
	0.533333	-89			0.533333	0
	0.534167	-86			0.534167	0
	0.535	-84			0.535	0
	0.535833	-86			0.535833	0
	0.536667	-86			0.536667	0
	0.5375	-86			0.5375	0
	0.538333	-86			0.538333	0
	0.539167	-86			0.539167	0
	0.54	-86			0.54	0
	0.540833	-89			0.540833	0
	0.541667	-89			0.541667	0
	0.5425	-92			0.5425	0
	0.543333	-92			0.543333	0
	0.544167	-92			0.544167	0
	0.545	-92			0.545	0
	0.545833	-90			0.545833	0
	0.546667	-90			0.546667	0
	0.5475	-90			0.5475	0
	0.548333	-90			0.548333	0
	0.549167	-92			0.549167	0
	0.55	-95			0.55	0
	0.550833	-95			0.550833	0
	0.551667	-95			0.551667	0
	0.5525	-95			0.5525	0
	0.553333	-95			0.553333	0
	0.554167	-95			0.554167	0
	0.555	-90			0.555	0
	0.555833	-86			0.555833	0
	0.556667	-86			0.556667	0
	0.5575	-86			0.5575	0
	0.558333	-84			0.558333	0
	0.559167	-89			0.559167	0
	0.56	-84			0.56	0
	0.560833	-86			0.560833	0
	0.561667	-86			0.561667	0
	0.5625	-86			0.5625	0
	0.563333	-86			0.563333	0
	0.564167	-86			0.564167	0
	0.565	-86			0.565	0
	0.565833	-86			0.565833	0
	0.566667	-86			0.566667	0
	0.5675	-90			0.5675	0
	0.568333	-92			0.568333	0
	0.569167	-90			0.569167	0
	0.57	-90			0.57	0
	0.570833	-90			0.570833	0
	0.571667	-86			0.571667	0
	0.5725	-86			0.5725	0
	0.573333	-83			0.573333	0
	0.574167	-83			0.574167	0
	0.575	-85			0.575	0
	0.575833	-85			0.575833	0
	0.576667	-92			0.576667	0
	0.5775	-92			0.5775	0
	0.578333	-92			0.578333	0
	0.579167	-90			0.579167	0
	0.58	-89			0.58	0
	0.580833	-86			0.580833	0
	0.581667	-86			0.581667	0
	0.5825	-86			0.5825	0
	0.583333	-83			0.583333	0
	0.584167	-81			0.584167	0
	0.585	-81			0.585	0
	0.585833	-81			0.585833	0
	0.586667	-81			0.586667	0
	0.5875	-83			0.5875	0
	0.588333	-83			0.588333	0
	0.589167	-85			0.589167	0
	0.59	-85			0.59	0
	0.590833	-85			0.590833	0
	0.591667	-89			0.591667	0
	0.5925	-83			0.5925	0
	0.593333	-81			0.593333	0
	0.594167	-81			0.594167	0
	0.595	-81			0.595	0
	0.595833	-81			0.595833	0
	0.596667	-81			0.596667	0
	0.5975	-81			0.5975	0
	0.598333	-80			0.598333	0
	0.599167	-80			0.599167	0
	0.6	-80			0.6	0
	0.600833	-77			0.600833	0
	0.601667	-81			0.601667	0
	0.6025	-83			0.6025	0
	0.603333	-83			0.603333	0
	0.604167	-83			0.604167	0
	0.605	-80			0.605	0
	0.605833	-77			0.605833	0
	0.606667	-77			0.606667	0
	0.6075	-77			0.6075	0
	0.608333	-77			0.608333	0
	0.609167	-77			0.609167	0
	0.61	-77			0.61	0
	0.610833	-77			0.610833	0
	0.611667	-81			0.611667	0
	0.6125	-81			0.6125	0
	0.613333	-77			0.613333	0
	0.614167	-72			0.614167	0
	0.615	-72			0.615	0
	0.615833	-72			0.615833	0
	0.616667	-72			0.616667	0
	0.6175	-77			0.6175	0
	0.618333	-75			0.618333	0
	0.619167	-75			0.619167	0
	0.62	-75			0.62	0
	0.620833	-75			0.620833	0
	0.621667	-75			0.621667	0
	0.6225	-75			0.6225	0
	0.623333	-74			0.623333	0
	0.624167	-74			0.624167	0
	0.625	-74			0.625	0
	0.625833	-74			0.625833	0
	0.626667	-74			0.626667	0
	0.6275	-74			0.6275	0
	0.628333	-75			0.628333	0
	0.629167	-75			0.629167	0
	0.63	-75			0.63	0
	0.630833	-75			0.630833	0
	0.631667	-77			0.631667	0
	0.6325	-75			0.6325	0
	0.633333	-75			0.633333	0
	0.634167	-75			0.634167	0
	0.635	-74			0.635	0
	0.635833	-72			0.635833	0
	0.636667	-74			0.636667	0
	0.6375	-74			0.6375	0
	0.638333	-77			0.638333	0
	0.639167	-77			0.639167	0
	0.64	-77			0.64	0
	0.640833	-74			0.640833	0
	0.641667	-72			0.641667	0
	0.6425	-70			0.6425	0
	0.643333	-69			0.643333	0
	0.644167	-69			0.644167	0
	0.645	-69			0.645	0
	0.645833	-69			0.645833	0
	0.646667	-69			0.646667	0
	0.6475	-69			0.6475	0
	0.648333	-69			0.648333	0
	0.649167	-69			0.649167	0
	0.65	-69			0.65	0
	0.650833	-66			0.650833	0
	0.651667	-66			0.651667	0
	0.6525	-66			0.6525	0
	0.653333	-66			0.653333	0
	0.654167	-66			0.654167	0
	0.655	-64			0.655	0
	0.655833	-60			0.655833	0
	0.656667	-64			0.656667	0
	0.6575	-66			0.6575	0
	0.658333	-66			0.658333	0
	0.659167	-69			0.659167	0
	0.66	-72			0.66	0
	0.660833	-72			0.660833	0
	0.661667	-72			0.661667	0
	0.6625	-72			0.6625	0
	0.663333	-74			0.663333	0
	0.664167	-72			0.664167	0
	0.665	-72			0.665	0
	0.665833	-69			0.665833	0
	0.666667	-66			0.666667	0
	0.6675	-69			0.6675	0
	0.668333	-72			0.668333	0
	0.669167	-72			0.669167	0
	0.67	-72			0.67	0
	0.670833	-69			0.670833	0
	0.671667	-64			0.671667	0
	0.6725	-66			0.6725	0
	0.673333	-66			0.673333	0
	0.674167	-66			0.674167	0
	0.675	-66			0.675	0
	0.675833	-66			0.675833	0
	0.676667	-63			0.676667	0
	0.6775	-66			0.6775	0
	0.678333	-70			0.678333	0
	0.679167	-70			0.679167	0
	0.68	-72			0.68	0
	0.680833	-69			0.680833	0
	0.681667	-69			0.681667	0
	0.6825	-66			0.6825	0
	0.683333	-64			0.683333	0
	0.684167	-64			0.684167	0
	0.685	-64			0.685	0
	0.685833	-66			0.685833	0
	0.686667	-66			0.686667	0
	0.6875	-66			0.6875	0
	0.688333	-69			0.688333	0
	0.689167	-66			0.689167	0
	0.69	-66			0.69	0
	0.690833	-64			0.690833	0
	0.691667	-63			0.691667	0
	0.6925	-60			0.6925	0
	0.693333	-60			0.693333	0
	0.694167	-60			0.694167	0
	0.695	-60			0.695	0
	0.695833	-60			0.695833	0
	0.696667	-60			0.696667	0
	0.6975	-60			0.6975	0
	0.698333	-66			0.698333	0
	0.699167	-66			0.699167	0
	0.7	-66			0.7	0
	0.700833	-66			0.700833	0
	0.701667	-66			0.701667	0
	0.7025	-70			0.7025	0
	0.703333	-74			0.703333	0
	0.704167	-70			0.704167	0
	0.705	-70			0.705	0
	0.705833	-69			0.705833	0
	0.706667	-60			0.706667	0
	0.7075	-60			0.7075	0
	0.708333	-60			0.708333	0
	0.709167	-59			0.709167	0
	0.71	-57			0.71	0
	0.710833	-59			0.710833	0
	0.711667	-63			0.711667	0
	0.7125	-63			0.7125	0
	0.713333	-66			0.713333	0
	0.714167	-66			0.714167	0
	0.715	-66			0.715	0
	0.715833	-66			0.715833	0
	0.716667	-63			0.716667	0
	0.7175	-63			0.7175	0
	0.718333	-60			0.718333	0
	0.719167	-60			0.719167	0
	0.72	-60			0.72	0
	0.720833	-60			0.720833	0
	0.721667	-60			0.721667	0
	0.7225	-60			0.7225	0
	0.723333	-60			0.723333	0
	0.724167	-57			0.724167	0
	0.725	-55			0.725	0
	0.725833	-57			0.725833	0
	0.726667	-59			0.726667	0
	0.7275	-59			0.7275	0
	0.728333	-60			0.728333	0
	0.729167	-60			0.729167	0
	0.73	-60			0.73	0
	0.730833	-60			0.730833	0
	0.731667	-59			0.731667	0
	0.7325	-59			0.7325	0
	0.733333	-57			0.733333	0
	0.734167	-57			0.734167	0
	0.735	-57			0.735	0
	0.735833	-57			0.735833	0
	0.736667	-55			0.736667	0
	0.7375	-53			0.7375	0
	0.738333	-53			0.738333	0
	0.739167	-53			0.739167	0
	0.74	-55			0.74	0
	0.740833	-57			0.740833	0
	0.741667	-60			0.741667	0
	0.7425	-60			0.7425	0
	0.743333	-60			0.743333	0
	0.744167	-59			0.744167	0
	0.745	-59			0.745	0
	0.745833	-55			0.745833	0
	0.746667	-55			0.746667	0
	0.7475	-57			0.7475	0
	0.748333	-59			0.748333	0
	0.749167	-59			0.749167	0
	0.75	-60			0.75	0
	0.750833	-60			0.750833	0
	0.751667	-60			0.751667	0
	0.7525	-59			0.7525	0
	0.753333	-59			0.753333	0
	0.754167	-59			0.754167	0
	0.755	-59			0.755	0
	0.755833	-59			0.755833	0
	0.756667	-60			0.756667	0
	0.7575	-60			0.7575	0
	0.758333	-59			0.758333	0
	0.759167	-55			0.759167	0
	0.76	-55			0.76	0
	0.760833	-55			0.760833	0
	0.761667	-57			0.761667	0
	0.7625	-57			0.7625	0
	0.763333	-57			0.763333	0
	0.764167	-57			0.764167	0
	0.765	-57			0.765	0
	0.765833	-55			0.765833	0
	0.766667	-53			0.766667	0
	0.7675	-55			0.7675	0
	0.768333	-55			0.768333	0
	0.769167	-55			0.769167	0
	0.77	-55			0.77	0
	0.770833	-55			0.770833	0
	0.771667	-55			0.771667	0
	0.7725	-59			0.7725	0
	0.773333	-60			0.773333	0
	0.774167	-60			0.774167	0
	0.775	-60			0.775	0
	0.775833	-60			0.775833	0
	0.776667	-59			0.776667	0
	0.7775	-57			0.7775	0
	0.778333	-52			0.778333	0
	0.779167	-49			0.779167	0
	0.78	-49			0.78	0
	0.780833	-47			0.780833	0
	0.781667	-47			0.781667	0
	0.7825	-49			0.7825	0
	0.783333	-52			0.783333	0
	0.784167	-52			0.784167	0
	0.785	-52			0.785	0
	0.785833	-52			0.785833	0
	0.786667	-52			0.786667	0
	0.7875	-52			0.7875	0
	0.788333	-52			0.788333	0
	0.789167	-52			0.789167	0
	0.79	-52			0.79	0
	0.790833	-53			0.790833	0
	0.791667	-53			0.791667	0
	0.7925	-53			0.7925	0
	0.793333	-52			0.793333	0
	0.794167	-52			0.794167	0
	0.795	-49			0.795	0
	0.795833	-49			0.795833	0
	0.796667	-46			0.796667	0
	0.7975	-49			0.7975	0
	0.798333	-53			0.798333	0
	0.799167	-55			0.799167	0
	0.8	-57			0.8	0
	0.800833	-55			0.800833	0
	0.801667	-53			0.801667	0
	0.8025	-52			0.8025	0
	0.803333	-52			0.803333	0
	0.804167	-52			0.804167	0
	0.805	-55			0.805	0
	0.805833	-55			0.805833	0
	0.806667	-55			0.806667	0
	0.8075	-53			0.8075	0
	0.808333	-52			0.808333	0
	0.809167	-49			0.809167	0
	0.81	-52			0.81	0
	0.810833	-53			0.810833	0
	0.811667	-49			0.811667	0
	0.8125	-46			0.8125	0
	0.813333	-49			0.813333	0
	0.814167	-49			0.814167	0
	0.815	-49			0.815	0
	0.815833	-46			0.815833	0
	0.816667	-46			0.816667	0
	0.8175	-46			0.8175	0
	0.818333	-49			0.818333	0
	0.819167	-53			0.819167	0
	0.82	-49			0.82	0
	0.820833	-49			0.820833	0
	0.821667	-47			0.821667	0
	0.8225	-47			0.8225	0
	0.823333	-47			0.823333	0
	0.824167	-44			0.824167	0
	0.825	-47			0.825	0
	0.825833	-49			0.825833	0
	0.826667	-49			0.826667	0
	0.8275	-53			0.8275	0
	0.828333	-53			0.828333	0
	0.829167	-49			0.829167	0
	0.83	-49			0.83	0
	0.830833	-47			0.830833	0
	0.831667	-47			0.831667	0
	0.8325	-46			0.8325	0
	0.833333	-44			0.833333	0
	0.834167	-44			0.834167	0
	0.835	-40			0.835	0
	0.835833	-44			0.835833	0
	0.836667	-44			0.836667	0
	0.8375	-44			0.8375	0
	0.838333	-49			0.838333	0
	0.839167	-52			0.839167	0
	0.84	-52			0.84	0
	0.840833	-53			0.840833	0
	0.841667	-53			0.841667	0
	0.8425	-49			0.8425	0
	0.843333	-49			0.843333	0
	0.844167	-44			0.844167	0
	0.845	-44			0.845	0
	0.845833	-44			0.845833	0
	0.846667	-44			0.846667	0
	0.8475	-44			0.8475	0
	0.848333	-44			0.848333	0
	0.849167	-44			0.849167	0
	0.85	-44			0.85	0
	0.850833	-44			0.850833	0
	0.851667	-44			0.851667	0
	0.8525	-46			0.8525	0
	0.853333	-46			0.853333	0
	0.854167	-46			0.854167	0
	0.855	-49			0.855	0
	0.855833	-47			0.855833	0
	0.856667	-47			0.856667	0
	0.8575	-44			0.8575	0
	0.858333	-40			0.858333	0
	0.859167	-44			0.859167	0
	0.86	-46			0.86	0
	0.860833	-49			0.860833	0
	0.861667	-52			0.861667	0
	0.8625	-52			0.8625	0
	0.863333	-52			0.863333	0
	0.864167	-47			0.864167	0
	0.865	-38			0.865	0
	0.865833	-47			0.865833	0
	0.866667	-47			0.866667	0
	0.8675	-47			0.8675	0
	0.868333	-44			0.868333	0
	0.869167	-44			0.869167	0
	0.87	-44			0.87	0
	0.870833	-40			0.870833	0
	0.871667	-47			0.871667	0
	0.8725	-47			0.8725	0
	0.873333	-52			0.873333	0
	0.874167	-47			0.874167	0
	0.875	-44			0.875	0
	0.875833	-44			0.875833	0
	0.876667	-44			0.876667	0
	0.8775	-44			0.8775	0
	0.878333	-47			0.878333	0
	0.879167	-47			0.879167	0
	0.88	-46			0.88	0
	0.880833	-41			0.880833	0
	0.881667	-41			0.881667	0
	0.8825	-41			0.8825	0
	0.883333	-44			0.883333	0
	0.884167	-49			0.884167	0
	0.885	-46			0.885	0
	0.885833	-44			0.885833	0
	0.886667	-40			0.886667	0
	0.8875	-38			0.8875	0
	0.888333	-40			0.888333	0
	0.889167	-40			0.889167	0
	0.89	-40			0.89	0
	0.890833	-40			0.890833	0
	0.891667	-40			0.891667	0
	0.8925	-44			0.8925	0
	0.893333	-41			0.893333	0
	0.894167	-38			0.894167	0
	0.895	-38			0.895	0
	0.895833	-38			0.895833	0
	0.896667	-36			0.896667	0
	0.8975	-36			0.8975	0
	0.898333	-35			0.898333	0
	0.899167	-35			0.899167	0
	0.9	-35			0.9	0
	0.900833	-35			0.900833	0
	0.901667	-38			0.901667	0
	0.9025	-38			0.9025	0
	0.903333	-40			0.903333	0
	0.904167	-40			0.904167	0
	0.905	-47			0.905	0
	0.905833	-44			0.905833	0
	0.906667	-44			0.906667	0
	0.9075	-44			0.9075	0
	0.908333	-44			0.908333	0
	0.909167	-38			0.909167	0
	0.91	-38			0.91	0
	0.910833	-36			0.910833	0
	0.911667	-36			0.911667	0
	0.9125	-36			0.9125	0
	0.913333	-41			0.913333	0
	0.914167	-44			0.914167	0
	0.915	-41			0.915	0
	0.915833	-40			0.915833	0
	0.916667	-40			0.916667	0
	0.9175	-44			0.9175	0
	0.918333	-47			0.918333	0
	0.919167	-47			0.919167	0
	0.92	-49			0.92	0
	0.920833	-44			0.920833	0
	0.921667	-44			0.921667	0
	0.9225	-40			0.9225	0
	0.923333	-40			0.923333	0
	0.924167	-40			0.924167	0
	0.925	-40			0.925	0
	0.925833	-40			0.925833	0
	0.926667	-44			0.926667	0
	0.9275	-40			0.9275	0
	0.928333	-38			0.928333	0
	0.929167	-38			0.929167	0
	0.93	-38			0.93	0
	0.930833	-40			0.930833	0
	0.931667	-38			0.931667	0
	0.9325	-38			0.9325	0
	0.933333	-36			0.933333	0
	0.934167	-35			0.934167	0
	0.935	-35			0.935	0
	0.935833	-35			0.935833	0
	0.936667	-38			0.936667	0
	0.9375	-38			0.9375	0
	0.938333	-38			0.938333	0
	0.939167	-38			0.939167	0
	0.94	-38			0.94	0
	0.940833	-38			0.940833	0
	0.941667	-38			0.941667	0
	0.9425	-38			0.9425	0
	0.943333	-38			0.943333	0
	0.944167	-38			0.944167	0
	0.945	-38			0.945	0
	0.945833	-35			0.945833	0
	0.946667	-31			0.946667	0
	0.9475	-35			0.9475	0
	0.948333	-38			0.948333	0
	0.949167	-40			0.949167	0
	0.95	-40			0.95	0
	0.950833	-44			0.950833	0
	0.951667	-44			0.951667	0
	0.9525	-41			0.9525	0
	0.953333	-38			0.953333	0
	0.954167	-38			0.954167	0
	0.955	-38			0.955	0
	0.955833	-38			0.955833	0
	0.956667	-38			0.956667	0
	0.9575	-38			0.9575	0
	0.958333	-38			0.958333	0
	0.959167	-38			0.959167	0
	0.96	-38			0.96	0
	0.960833	-38			0.960833	0
	0.961667	-38			0.961667	0
	0.9625	-40			0.9625	0
	0.963333	-41			0.963333	0
	0.964167	-40			0.964167	0
	0.965	-38			0.965	0
	0.965833	-36			0.965833	0
	0.966667	-29			0.966667	0
	0.9675	-29			0.9675	0
	0.968333	-29			0.968333	0
	0.969167	-29			0.969167	0
	0.97	-32			0.97	0
	0.970833	-32			0.970833	0
	0.971667	-32			0.971667	0
	0.9725	-35			0.9725	0
	0.973333	-36			0.973333	0
	0.974167	-36			0.974167	0
	0.975	-36			0.975	0
	0.975833	-32			0.975833	0
	0.976667	-32			0.976667	0
	0.9775	-32			0.9775	0
	0.978333	-36			0.978333	0
	0.979167	-36			0.979167	0
	0.98	-36			0.98	0
	0.980833	-38			0.980833	0
	0.981667	-41			0.981667	0
	0.9825	-38			0.9825	0
	0.983333	-38			0.983333	0
	0.984167	-38			0.984167	0
	0.985	-38			0.985	0
	0.985833	-38			0.985833	0
	0.986667	-40			0.986667	0
	0.9875	-38			0.9875	0
	0.988333	-36			0.988333	0
	0.989167	-36			0.989167	0
	0.99	-35			0.99	0
	0.990833	-35			0.990833	0
	0.991667	-35			0.991667	0
	0.9925	-35			0.9925	0
	0.993333	-32			0.993333	0
	0.994167	-32			0.994167	0
	0.995	-32			0.995	0
	0.995833	-32			0.995833	0
	0.996667	-32			0.996667	0
	0.9975	-32			0.9975	0
	0.998333	-35			0.998333	0
	0.999167	-35			0.999167	0
	1	-35			1	0
	1.00083	-35			1.00083	0
	1.00167	-35			1.00167	0
	1.0025	-35			1.0025	0
	1.00333	-35			1.00333	0
	1.00417	-31			1.00417	0
	1.005	-31			1.005	0
	1.00583	-31			1.00583	0
	1.00667	-31			1.00667	0
	1.0075	-31			1.0075	0
	1.00833	-31			1.00833	0
	1.00917	-31			1.00917	0
	1.01	-31			1.01	0
	1.01083	-31			1.01083	0
	1.01167	-29			1.01167	0
	1.0125	-31			1.0125	0
	1.01333	-31			1.01333	0
	1.01417	-31			1.01417	0
	1.015	-35			1.015	0
	1.01583	-37			1.01583	0
	1.01667	-37			1.01667	0
	1.0175	-40			1.0175	0
	1.01833	-35			1.01833	0
	1.01917	-35			1.01917	0
	1.02	-29			1.02	0
	1.02083	-29			1.02083	0
	1.02167	-27			1.02167	0
	1.0225	-26			1.0225	0
	1.02333	-26			1.02333	0
	1.02417	-26			1.02417	0
	1.025	-26			1.025	0
	1.02583	-26			1.02583	0
	1.02667	-29			1.02667	0
	1.0275	-31			1.0275	0
	1.02833	-31			1.02833	0
	1.02917	-31			1.02917	0
	1.03	-31			1.03	0
	1.03083	-31			1.03083	0
	1.03167	-29			1.03167	0
	1.0325	-27			1.0325	0
	1.03333	-27			1.03333	0
	1.03417	-26			1.03417	0
	1.035	-26			1.035	0
	1.03583	-26			1.03583	0
	1.03667	-26			1.03667	0
	1.0375	-27			1.0375	0
	1.03833	-27			1.03833	0
	1.03917	-26			1.03917	0
	1.04	-26			1.04	0
	1.04083	-24			1.04083	0
	1.04167	-21			1.04167	0
	1.0425	-18			1.0425	0
	1.04333	-14			1.04333	0
	1.04417	-21			1.04417	0
	1.045	-24			1.045	0
	1.04583	-27			1.04583	0
	1.04667	-31			1.04667	0
	1.0475	-27			1.0475	0
	1.04833	-27			1.04833	0
	1.04917	-27			1.04917	0
	1.05	-27			1.05	0
	1.05083	-24			1.05083	0
	1.05167	-24			1.05167	0
	1.0525	-24			1.0525	0
	1.05333	-24			1.05333	0
	1.05417	-21			1.05417	0
	1.055	-21			1.055	0
	1.05583	-24			1.05583	0
	1.05667	-24			1.05667	0
	1.0575	-24			1.0575	0
	1.05833	-26			1.05833	0
	1.05917	-26			1.05917	0
	1.06	-29			1.06	0
	1.06083	-27			1.06083	0
	1.06167	-26			1.06167	0
	1.0625	-24			1.0625	0
	1.06333	-20			1.06333	0
	1.06417	-20			1.06417	0
	1.065	-14			1.065	0
	1.06583	-14			1.06583	0
	1.06667	-14			1.06667	0
	1.0675	-14			1.0675	0
	1.06833	-18			1.06833	0
	1.06917	-20			1.06917	0
	1.07	-21			1.07	0
	1.07083	-21			1.07083	0
	1.07167	-21			1.07167	0
	1.0725	-18			1.0725	0
	1.07333	-18			1.07333	0
	1.07417	-18			1.07417	0
	1.075	-18			1.075	0
	1.07583	-18			1.07583	0
	1.07667	-18			1.07667	0
	1.0775	-18			1.0775	0
	1.07833	-18			1.07833	0
	1.07917	-18			1.07917	0
	1.08	-24			1.08	0
	1.08083	-27			1.08083	0
	1.08167	-29			1.08167	0
	1.0825	-29			1.0825	0
	1.08333	-20			1.08333	0
	1.08417	-11			1.08417	0
	1.085	-16			1.085	0
	1.08583	-16			1.08583	0
	1.08667	-18			1.08667	0
	1.0875	-18			1.0875	0
	1.08833	-20			1.08833	0
	1.08917	-20			1.08917	0
	1.09	-20			1.09	0
	1.09083	-24			1.09083	0
	1.09167	-24			1.09167	0
	1.0925	-24			1.0925	0
	1.09333	-24			1.09333	0
	1.09417	-24			1.09417	0
	1.095	-24			1.095	0
	1.09583	-26			1.09583	0
	1.09667	-26			1.09667	0
	1.0975	-29			1.0975	0
	1.09833	-29			1.09833	0
	1.09917	-29			1.09917	0
	1.1	-24			1.1	0
	1.10083	-20			1.10083	0
	1.10167	-18			1.10167	0
	1.1025	-18			1.1025	0
	1.10333	-18			1.10333	0
	1.10417	-18			1.10417	0
	1.105	-21			1.105	0
	1.10583	-20			1.10583	0
	1.10667	-18			1.10667	0
	1.1075	-20			1.1075	0
	1.10833	-21			1.10833	0
	1.10917	-21			1.10917	0
	1.11	-21			1.11	0
	1.11083	-21			1.11083	0
	1.11167	-18			1.11167	0
	1.1125	-14			1.1125	0
	1.11333	-12			1.11333	0
	1.11417	-14			1.11417	0
	1.115	-16			1.115	0
	1.11583	-16			1.11583	0
	1.11667	-18			1.11667	0
	1.1175	-18			1.1175	0
	1.11833	-18			1.11833	0
	1.11917	-18			1.11917	0
	1.12	-18			1.12	0
	1.12083	-20			1.12083	0
	1.12167	-18			1.12167	0
	1.1225	-18			1.1225	0
	1.12333	-16			1.12333	0
	1.12417	-16			1.12417	0
	1.125	-16			1.125	0
	1.12583	-16			1.12583	0
	1.12667	-18			1.12667	0
	1.1275	-20			1.1275	0
	1.12833	-18			1.12833	0
	1.12917	-18			1.12917	0
	1.13	-18			1.13	0
	1.13083	-18			1.13083	0
	1.13167	-18			1.13167	0
	1.1325	-18			1.1325	0
	1.13333	-12			1.13333	0
	1.13417	-12			1.13417	0
	1.135	-12			1.135	0
	1.13583	-12			1.13583	0
	1.13667	-12			1.13667	0
	1.1375	-20			1.1375	0
	1.13833	-24			1.13833	0
	1.13917	-24			1.13917	0
	1.14	-24			1.14	0
	1.14083	-14			1.14083	0
	1.14167	-12			1.14167	0
	1.1425	-12			1.1425	0
	1.14333	-12			1.14333	0
	1.14417	-14			1.14417	0
	1.145	-14			1.145	0
	1.14583	-14			1.14583	0
	1.14667	-16			1.14667	0
	1.1475	-18			1.1475	0
	1.14833	-18			1.14833	0
	1.14917	-14			1.14917	0
	1.15	-14			1.15	0
	1.15083	-12			1.15083	0
	1.15167	-9			1.15167	0
	1.1525	-9			1.1525	0
	1.15333	-12			1.15333	0
	1.15417	-14			1.15417	0
	1.155	-18			1.155	0
	1.15583	-14			1.15583	0
	1.15667	-14			1.15667	0
	1.1575	-14			1.1575	0
	1.15833	-14			1.15833	0
	1.15917	-14			1.15917	0
	1.16	-14			1.16	0
	1.16083	-14			1.16083	0
	1.16167	-16			1.16167	0
	1.1625	-18			1.1625	0
	1.16333	-16			1.16333	0
	1.16417	-16			1.16417	0
	1.165	-14			1.165	0
	1.16583	-14			1.16583	0
	1.16667	-12			1.16667	0
	1.1675	-12			1.1675	0
	1.16833	-12			1.16833	0
	1.16917	-12			1.16917	0
	1.17	-12			1.17	0
	1.17083	-14			1.17083	0
	1.17167	-14			1.17167	0
	1.1725	-14			1.1725	0
	1.17333	-14			1.17333	0
	1.17417	-14			1.17417	0
	1.175	-14			1.175	0
	1.17583	-14			1.17583	0
	1.17667	-12			1.17667	0
	1.1775	-10			1.1775	0
	1.17833	-6			1.17833	0
	1.17917	-6			1.17917	0
	1.18	-6			1.18	0
	1.18083	-6			1.18083	0
	1.18167	-6			1.18167	0
	1.1825	-6			1.1825	0
	1.18333	-6			1.18333	0
	1.18417	-10			1.18417	0
	1.185	-9			1.185	0
	1.18583	-9			1.18583	0
	1.18667	-9			1.18667	0
	1.1875	-6			1.1875	0
	1.18833	-6			1.18833	0
	1.18917	-3			1.18917	0
	1.19	-3			1.19	0
	1.19083	-6			1.19083	0
	1.19167	-6			1.19167	0
	1.1925	-9			1.1925	0
	1.19333	-9			1.19333	0
	1.19417	-9			1.19417	0
	1.195	-12			1.195	0
	1.19583	-12			1.19583	0
	1.19667	-12			1.19667	0
	1.1975	-6			1.1975	0
	1.19833	-6			1.19833	0
	1.19917	-3			1.19917	0
	1.2	-3			1.2	0
	1.20083	-3			1.20083	0
	1.20167	-3			1.20167	0
	1.2025	-3			1.2025	0
	1.20333	-6			1.20333	0
	1.20417	-6			1.20417	0
	1.205	-6			1.205	0
	1.20583	-6			1.20583	0
	1.20667	-6			1.20667	0
	1.2075	-6			1.2075	0
	1.20833	-6			1.20833	0
	1.20917	-9			1.20917	0
	1.21	-9			1.21	0
	1.21083	-12			1.21083	0
	1.21167	-11			1.21167	0
	1.2125	-11			1.2125	0
	1.21333	-9			1.21333	0
	1.21417	-6			1.21417	0
	1.215	-3			1.215	0
	1.21583	-1			1.21583	0
	1.21667	2			1.21667	0
	1.2175	2			1.2175	0
	1.21833	-1			1.21833	0
	1.21917	-3			1.21917	0
	1.22	-3			1.22	0
	1.22083	-3			1.22083	0
	1.22167	-3			1.22167	0
	1.2225	-3			1.2225	0
	1.22333	-3			1.22333	0
	1.22417	-6			1.22417	0
	1.225	-9			1.225	0
	1.22583	-6			1.22583	0
	1.22667	-6			1.22667	0
	1.2275	0			1.2275	0
	1.22833	2			1.22833	0
	1.22917	2			1.22917	0
	1.23	2			1.23	0
	1.23083	2			1.23083	0
	1.23167	-3			1.23167	0
	1.2325	-3			1.2325	0
	1.23333	-6			1.23333	0
	1.23417	-6			1.23417	0
	1.235	-6			1.235	0
	1.23583	-6			1.23583	0
	1.23667	-9			1.23667	0
	1.2375	-9			1.2375	0
	1.23833	-9			1.23833	0
	1.23917	-6			1.23917	0
	1.24	-3			1.24	0
	1.24083	0			1.24083	0
	1.24167	0			1.24167	0
	1.2425	0			1.2425	0
	1.24333	-6			1.24333	0
	1.24417	-3			1.24417	0
	1.245	-1			1.245	0
	1.24583	-1			1.24583	0
	1.24667	-1			1.24667	0
	1.2475	-1			1.2475	0
	1.24833	-3			1.24833	0
	1.24917	-6			1.24917	0
	1.25	-6			1.25	0
	1.25083	-6			1.25083	0
	1.25167	-9			1.25167	0
	1.2525	-6			1.2525	0
	1.25333	-3			1.25333	0
	1.25417	0			1.25417	0
	1.255	3			1.255	0
	1.25583	3			1.25583	0
	1.25667	-3			1.25667	0
	1.2575	-6			1.2575	0
	1.25833	-6			1.25833	0
	1.25917	-3			1.25917	0
	1.26	0			1.26	0
	1.26083	0			1.26083	0
	1.26167	0			1.26167	0
	1.2625	0			1.2625	0
	1.26333	-6			1.26333	0
	1.26417	-3			1.26417	0
	1.265	-3			1.265	0
	1.26583	-6			1.26583	0
	1.26667	-3			1.26667	0
	1.2675	-3			1.2675	0
	1.26833	0			1.26833	0
	1.26917	2			1.26917	0
	1.27	2			1.27	0
	1.27083	2			1.27083	0
	1.27167	2			1.27167	0
	1.2725	2			1.2725	0
	1.27333	5			1.27333	0
	1.27417	5			1.27417	0
	1.275	5			1.275	0
	1.27583	5			1.27583	0
	1.27667	2			1.27667	0
	1.2775	2			1.2775	0
	1.27833	0			1.27833	0
	1.27917	0			1.27917	0
	1.28	0			1.28	0
	1.28083	0			1.28083	0
	1.28167	0			1.28167	0
	1.2825	2			1.2825	0
	1.28333	7			1.28333	0
	1.28417	7			1.28417	0
	1.285	5			1.285	0
	1.28583	5			1.28583	0
	1.28667	5			1.28667	0
	1.2875	5			1.2875	0
	1.28833	5			1.28833	0
	1.28917	2			1.28917	0
	1.29	5			1.29	0
	1.29083	5			1.29083	0
	1.29167	5			1.29167	0
	1.2925	5			1.2925	0
	1.29333	5			1.29333	0
	1.29417	5			1.29417	0
	1.295	5			1.295	0
	1.29583	4			1.29583	0
	1.29667	4			1.29667	0
	1.2975	4			1.2975	0
	1.29833	2			1.29833	0
	1.29917	-1			1.29917	0
	1.3	5			1.3	0
	1.30083	5			1.30083	0
	1.30167	5			1.30167	0
	1.3025	7			1.3025	0
	1.30333	10			1.30333	0
	1.30417	7			1.30417	0
	1.305	5			1.305	0
	1.30583	2			1.30583	0
	1.30667	2			1.30667	0
	1.3075	2			1.3075	0
	1.30833	4			1.30833	0
	1.30917	7			1.30917	0
	1.31	11			1.31	0
	1.31083	11			1.31083	0
	1.31167	10			1.31167	0
	1.3125	7			1.3125	0
	1.31333	7			1.31333	0
	1.31417	11			1.31417	0
	1.315	13			1.315	0
	1.31583	13			1.31583	0
	1.31667	13			1.31667	0
	1.3175	10			1.3175	0
	1.31833	7			1.31833	0
	1.31917	5			1.31917	0
	1.32	5			1.32	0
	1.32083	7			1.32083	0
	1.32167	10			1.32167	0
	1.3225	10			1.3225	0
	1.32333	11			1.32333	0
	1.32417	11			1.32417	0
	1.325	11			1.325	0
	1.32583	10			1.32583	0
	1.32667	10			1.32667	0
	1.3275	13			1.3275	0
	1.32833	13			1.32833	0
	1.32917	13			1.32917	0
	1.33	13			1.33	0
	1.33083	13			1.33083	0
	1.33167	10			1.33167	0
	1.3325	10			1.3325	0
	1.33333	10			1.33333	0
	1.33417	5			1.33417	0
	1.335	5			1.335	0
	1.33583	5			1.33583	0
	1.33667	5			1.33667	0
	1.3375	7			1.3375	0
	1.33833	7			1.33833	0
	1.33917	10			1.33917	0
	1.34	10			1.34	0
	1.34083	11			1.34083	0
	1.34167	13			1.34167	0
	1.3425	17			1.3425	0
	1.34333	20			1.34333	0
	1.34417	20			1.34417	0
	1.345	20			1.345	0
	1.34583	20			1.34583	0
	1.34667	20			1.34667	0
	1.3475	19			1.3475	0
	1.34833	17			1.34833	0
	1.34917	17			1.34917	0
	1.35	17			1.35	0
	1.35083	17			1.35083	0
	1.35167	17			1.35167	0
	1.3525	17			1.3525	0
	1.35333	15			1.35333	0
	1.35417	15			1.35417	0
	1.355	13			1.355	0
	1.35583	13			1.35583	0
	1.35667	13			1.35667	0
	1.3575	13			1.3575	0
	1.35833	13			1.35833	0
	1.35917	13			1.35917	0
	1.36	13			1.36	0
	1.36083	13			1.36083	0
	1.36167	11			1.36167	0
	1.3625	11			1.3625	0
	1.36333	15			1.36333	0
	1.36417	15			1.36417	0
	1.365	15			1.365	0
	1.36583	19			1.36583	0
	1.36667	19			1.36667	0
	1.3675	19			1.3675	0
	1.36833	19			1.36833	0
	1.36917	17			1.36917	0
	1.37	17			1.37	0
	1.37083	17			1.37083	0
	1.37167	15			1.37167	0
	1.3725	15			1.3725	0
	1.37333	15			1.37333	0
	1.37417	17			1.37417	0
	1.375	17			1.375	0
	1.37583	17			1.37583	0
	1.37667	19			1.37667	0
	1.3775	19			1.3775	0
	1.37833	19			1.37833	0
	1.37917	19			1.37917	0
	1.38	17			1.38	0
	1.38083	17			1.38083	0
	1.38167	17			1.38167	0
	1.3825	17			1.3825	0
	1.38333	15			1.38333	0
	1.38417	17			1.38417	0
	1.385	17			1.385	0
	1.38583	19			1.38583	0
	1.38667	19			1.38667	0
	1.3875	21			1.3875	0
	1.38833	24			1.38833	0
	1.38917	24			1.38917	0
	1.39	24			1.39	0
	1.39083	24			1.39083	0
	1.39167	25			1.39167	0
	1.3925	25			1.3925	0
	1.39333	22			1.39333	0
	1.39417	22			1.39417	0
	1.395	19			1.395	0
	1.39583	22			1.39583	0
	1.39667	19			1.39667	0
	1.3975	19			1.3975	0
	1.39833	19			1.39833	0
	1.39917	19			1.39917	0
	1.4	21			1.4	0
	1.40083	24			1.40083	0
	1.40167	28			1.40167	0
	1.4025	28			1.4025	0
	1.40333	24			1.40333	0
	1.40417	19			1.40417	0
	1.405	17			1.405	0
	1.40583	19			1.40583	0
	1.40667	19			1.40667	0
	1.4075	19			1.4075	0
	1.40833	19			1.40833	0
	1.40917	19			1.40917	0
	1.41	19			1.41	0
	1.41083	19			1.41083	0
	1.41167	21			1.41167	0
	1.4125	21			1.4125	0
	1.41333	24			1.41333	0
	1.41417	22			1.41417	0
	1.415	22			1.415	0
	1.41583	22			1.41583	0
	1.41667	22			1.41667	0
	1.4175	22			1.4175	0
	1.41833	22			1.41833	0
	1.41917	21			1.41917	0
	1.42	19			1.42	0
	1.42083	15			1.42083	0
	1.42167	19			1.42167	0
	1.4225	17			1.4225	0
	1.42333	17			1.42333	0
	1.42417	17			1.42417	0
	1.425	10			1.425	0
	1.42583	10			1.42583	0
	1.42667	11			1.42667	0
	1.4275	13			1.4275	0
	1.42833	17			1.42833	0
	1.42917	19			1.42917	0
	1.43	24			1.43	0
	1.43083	25			1.43083	0
	1.43167	24			1.43167	0
	1.4325	22			1.4325	0
	1.43333	22			1.43333	0
	1.43417	19			1.43417	0
	1.435	19			1.435	0
	1.43583	21			1.43583	0
	1.43667	21			1.43667	0
	1.4375	21			1.4375	0
	1.43833	21			1.43833	0
	1.43917	15			1.43917	0
	1.44	19			1.44	0
	1.44083	19			1.44083	0
	1.44167	22			1.44167	0
	1.4425	28			1.4425	0
	1.44333	28			1.44333	0
	1.44417	28			1.44417	0
	1.445	25			1.445	0
	1.44583	25			1.44583	0
	1.44667	25			1.44667	0
	1.4475	22			1.4475	0
	1.44833	17			1.44833	0
	1.44917	17			1.44917	0
	1.45	15			1.45	0
	1.45083	15			1.45083	0
	1.45167	15			1.45167	0
	1.4525	19			1.4525	0
	1.45333	15			1.45333	0
	1.45417	13			1.45417	0
	1.455	13			1.455	0
	1.45583	17			1.45583	0
	1.45667	21			1.45667	0
	1.4575	24			1.4575	0
	1.45833	31			1.45833	0
	1.45917	28			1.45917	0
	1.46	24			1.46	0
	1.46083	19			1.46083	0
	1.46167	17			1.46167	0
	1.4625	17			1.4625	0
	1.46333	17			1.46333	0
	1.46417	17			1.46417	0
	1.465	17			1.465	0
	1.46583	17			1.46583	0
	1.46667	19			1.46667	0
	1.4675	19			1.4675	0
	1.46833	19			1.46833	0
	1.46917	19			1.46917	0
	1.47	19			1.47	0
	1.47083	19			1.47083	0
	1.47167	19			1.47167	0
	1.4725	19			1.4725	0
	1.47333	19			1.47333	0
	1.47417	19			1.47417	0
	1.475	15			1.475	0
	1.47583	15			1.47583	0
	1.47667	13			1.47667	0
	1.4775	15			1.4775	0
	1.47833	22			1.47833	0
	1.47917	22			1.47917	0
	1.48	19			1.48	0
	1.48083	17			1.48083	0
	1.48167	15			1.48167	0
	1.4825	11			1.4825	0
	1.48333	15			1.48333	0
	1.48417	15			1.48417	0
	1.485	15			1.485	0
	1.48583	17			1.48583	0
	1.48667	13			1.48667	0
	1.4875	13			1.4875	0
	1.48833	13			1.48833	0
	1.48917	10			1.48917	0
	1.49	17			1.49	0
	1.49083	17			1.49083	0
	1.49167	17			1.49167	0
	1.4925	17			1.4925	0
	1.49333	19			1.49333	0
	1.49417	19			1.49417	0
	1.495	19			1.495	0
	1.49583	21			1.49583	0
	1.49667	19			1.49667	0
	1.4975	15			1.4975	0
	1.49833	15			1.49833	0
	1.49917	21			1.49917	0
	1.5	22			1.5	0
	1.50083	22			1.50083	0
	1.50167	22			1.50167	0
	1.5025	22			1.5025	0
	1.50333	21			1.50333	0
	1.50417	21			1.50417	0
	1.505	19			1.505	0
	1.50583	19			1.50583	0
	1.50667	19			1.50667	0
	1.5075	19			1.5075	0
	1.50833	21			1.50833	0
	1.50917	21			1.50917	0
	1.51	24			1.51	0
	1.51083	24			1.51083	0
	1.51167	24			1.51167	0
	1.5125	24			1.5125	0
	1.51333	22			1.51333	0
	1.51417	22			1.51417	0
	1.515	19			1.515	0
	1.51583	19			1.51583	0
	1.51667	19			1.51667	0
	1.5175	19			1.5175	0
	1.51833	13			1.51833	0
	1.51917	17			1.51917	0
	1.52	19			1.52	0
	1.52083	19			1.52083	0
	1.52167	22			1.52167	0
	1.5225	22			1.5225	0
	1.52333	22			1.52333	0
	1.52417	22			1.52417	0
	1.525	17			1.525	0
	1.52583	17			1.52583	0
	1.52667	13			1.52667	0
	1.5275	17			1.5275	0
	1.52833	17			1.52833	0
	1.52917	17			1.52917	0
	1.53	17			1.53	0
	1.53083	11			1.53083	0
	1.53167	11			1.53167	0
	1.5325	11			1.5325	0
	1.53333	13			1.53333	0
	1.53417	19			1.53417	0
	1.535	19			1.535	0
	1.53583	21			1.53583	0
	1.53667	21			1.53667	0
	1.5375	24			1.5375	0
	1.53833	25			1.53833	0
	1.53917	25			1.53917	0
	1.54	25			1.54	0
	1.54083	25			1.54083	0
	1.54167	25			1.54167	0
	1.5425	28			1.5425	0
	1.54333	24			1.54333	0
	1.54417	24			1.54417	0
	1.545	24			1.545	0
	1.54583	28			1.54583	0
	1.54667	31			1.54667	0
	1.5475	31			1.5475	0
	1.54833	31			1.54833	0
	1.54917	33			1.54917	0
	1.55	31			1.55	0
	1.55083	28			1.55083	0
	1.55167	21			1.55167	0
	1.5525	21			1.5525	0
	1.55333	21			1.55333	0
	1.55417	24			1.55417	0
	1.555	28			1.555	0
	1.55583	28			1.55583	0
	1.55667	28			1.55667	0
	1.5575	28			1.5575	0
	1.55833	22			1.55833	0
	1.55917	19			1.55917	0
	1.56	19			1.56	0
	1.56083	19			1.56083	0
	1.56167	21			1.56167	0
	1.5625	21			1.5625	0
	1.56333	24			1.56333	0
	1.56417	24			1.56417	0
	1.565	24			1.565	0
	1.56583	25			1.56583	0
	1.56667	28			1.56667	0
	1.5675	28			1.5675	0
	1.56833	25			1.56833	0
	1.56917	25			1.56917	0
	1.57	22			1.57	0
	1.57083	25			1.57083	0
	1.57167	25			1.57167	0
	1.5725	25			1.5725	0
	1.57333	22			1.57333	0
	1.57417	22			1.57417	0
	1.575	22			1.575	0
	1.57583	22			1.57583	0
	1.57667	22			1.57667	0
	1.5775	24			1.5775	0
	1.57833	28			1.57833	0
	1.57917	31			1.57917	0
	1.58	28			1.58	0
	1.58083	28			1.58083	0
	1.58167	28			1.58167	0
	1.5825	25			1.5825	0
	1.58333	22			1.58333	0
	1.58417	22			1.58417	0
	1.585	22			1.585	0
	1.58583	22			1.58583	0
	1.58667	22			1.58667	0
	1.5875	24			1.5875	0
	1.58833	28			1.58833	0
	1.58917	30			1.58917	0
	1.59	30			1.59	0
	1.59083	30			1.59083	0
	1.59167	30			1.59167	0
	1.5925	28			1.5925	0
	1.59333	28			1.59333	0
	1.59417	19			1.59417	0
	1.595	19			1.595	0
	1.59583	24			1.59583	0
	1.59667	25			1.59667	0
	1.5975	25			1.5975	0
	1.59833	24			1.59833	0
	1.59917	24			1.59917	0
	1.6	24			1.6	0
	1.60083	28			1.60083	0
	1.60167	30			1.60167	0
	1.6025	33			1.6025	0
	1.60333	33			1.60333	0
	1.60417	33			1.60417	0
	1.605	31			1.605	0
	1.60583	31			1.60583	0
	1.60667	31			1.60667	0
	1.6075	31			1.6075	0
	1.60833	31			1.60833	0
	1.60917	31			1.60917	0
	1.61	31			1.61	0
	1.61083	30			1.61083	0
	1.61167	30			1.61167	0
	1.6125	30			1.6125	0
	1.61333	37			1.61333	0
	1.61417	37			1.61417	0
	1.615	33			1.615	0
	1.61583	33			1.61583	0
	1.61667	31			1.61667	0
	1.6175	31			1.6175	0
	1.61833	31			1.61833	0
	1.61917	30			1.61917	0
	1.62	28			1.62	0
	1.62083	28			1.62083	0
	1.62167	28			1.62167	0
	1.6225	33			1.6225	0
	1.62333	37			1.62333	0
	1.62417	40			1.62417	0
	1.625	40			1.625	0
	1.62583	40			1.62583	0
	1.62667	37			1.62667	0
	1.6275	37			1.6275	0
	1.62833	37			1.62833	0
	1.62917	39			1.62917	0
	1.63	39			1.63	0
	1.63083	39			1.63083	0
	1.63167	39			1.63167	0
	1.6325	39			1.6325	0
	1.63333	37			1.63333	0
	1.63417	37			1.63417	0
	1.635	37			1.635	0
	1.63583	37			1.63583	0
	1.63667	35			1.63667	0
	1.6375	35			1.6375	0
	1.63833	35			1.63833	0
	1.63917	35			1.63917	0
	1.64	35			1.64	0
	1.64083	35			1.64083	0
	1.64167	35			1.64167	0
	1.6425	33			1.6425	0
	1.64333	35			1.64333	0
	1.64417	42			1.64417	0
	1.645	42			1.645	0
	1.64583	42			1.64583	0
	1.64667	41			1.64667	0
	1.6475	39			1.6475	0
	1.64833	35			1.64833	0
	1.64917	35			1.64917	0
	1.65	35			1.65	0
	1.65083	33			1.65083	0
	1.65167	39			1.65167	0
	1.6525	41			1.6525	0
	1.65333	41			1.65333	0
	1.65417	44			1.65417	0
	1.655	48			1.655	0
	1.65583	44			1.65583	0
	1.65667	48			1.65667	0
	1.6575	44			1.6575	0
	1.65833	44			1.65833	0
	1.65917	44			1.65917	0
	1.66	44			1.66	0
	1.66083	39			1.66083	0
	1.66167	35			1.66167	0
	1.6625	35			1.6625	0
	1.66333	35			1.66333	0
	1.66417	35			1.66417	0
	1.665	39			1.665	0
[truncated: 26,955 more rows]

## Sheet: Figure S3
Figure S3 C
	Control			(2-Azido)-PEG5-BMP-2			rhBMP-2
(%)	14.158	10.945	13.548	22.965	19.821	18.085	23.07	19.649	24.168
Figure S3 D	Control			(2-Azido)-PEG5-BMP-2			rhBMP-2
	0.107	0.118	0.119	0.253	0.284	0.246	0.391	0.365	0.373
One-way ANOVA with Tukey’s post hoc test	Figure S3 C	Figure S3 D
	P	P
Control vs. (2-Azido)-PEG5-BMP-2	0.0148	<0.0001
Control vs. rhBMP-2	0.0047	<0.0001
(2-Azido)-PEG5-BMP-2 vs. rhBMP-2	0.5408	0.0002

## Sheet: Figure S4
Figure S4A	Times	Grafted peptide		Figure S4B	Times	Grafted peptide
	0.00249295	0.0676551			0.00017	0.00182
	0.0256637	0.0577035			0.0517	0.23481
	0.0489631	0.25279			0.10323	0.46738
	0.0720677	0.306866			0.15476	0.69953
	0.0950912	0.493264			0.20629	0.93126
	0.118116	0.629994			0.25782	1.16257
	0.141155	0.734217			0.30935	1.39346
	0.164379	0.924977			0.36088	1.62393
	0.187309	0.779691			0.41241	1.85398
	0.210501	1.21429			0.46394	2.08361
	0.233547	1.21731			0.51547	2.31282
	0.256666	1.37929			0.567	2.54161
	0.279819	1.59044			0.61853	2.76998
	0.303009	1.62253			0.67006	2.99793
	0.326091	1.76384			0.72159	3.22547
	0.349305	1.86565			0.77312	3.45258
	0.372247	2.1885			0.82465	3.67927
	0.395235	2.31379			0.87618	3.90554
	0.418245	2.34637			0.92771	4.1314
	0.441386	2.19733			0.97924	4.35683
	0.464408	2.55363			1.03077	4.58184
	0.48751	2.57304			1.0823	4.80644
	0.510622	2.67667			1.13383	5.03061
	0.533732	2.78029			1.18536	5.25436
	0.557043	2.88392			1.23689	5.4777
	0.580072	2.98755			1.28842	5.70061
	0.603209	3.09118			1.33995	5.92311
	0.626369	3.19481			1.34196	71.7727
	0.649779	3.29844			1.34397	88.4117
	0.67297	3.40207			1.34598	105.051
	0.69632	3.5057			1.34799	121.69
	0.719518	3.60932			1.35	138.329
	0.742785	3.71295			1.35201	154.968
	0.766025	3.81658			1.35402	156.114
	0.789248	3.92021			1.35603	223.817
	0.812344	4.02384			1.35804	251.519
	0.835587	4.12747			1.36005	279.222
	0.858763	4.2311			1.36206	306.925
	0.881828	4.33473			1.36407	323.862
	0.904895	4.43836			1.36608	511.22
	0.928036	4.54198			1.36809	628.906
	0.951277	4.64561			1.3701	712.987
	0.97447	4.74924			1.37211	739.257
	0.997875	4.85287			1.37412	769.595
	1.02108	3.90903			1.37613	804.745
	1.0444	9.79054			1.37814	819.236
	1.06755	15.5894			1.38015	819.737
	1.09083	21.3729			1.38216	819.756
	1.11407	27.1048			1.38417	819.776
	1.13721	32.7693			1.38618	819.795
	1.16041	38.4041			1.38819	819.815
	1.18358	43.989			1.3902	819.834
	1.20667	49.5121			1.39148	819.846
	1.22994	55.0357			1.44301	820.343
	1.25308	60.4858			1.49454	820.838
	1.27609	65.8624			1.54607	821.331
	1.29907	71.1914			1.5976	821.823
	1.32215	76.502			1.64913	822.312
	1.34541	81.8118			1.70066	822.8
	1.36863	87.0726			1.75219	823.285
	1.39197	92.3162			1.80372	823.769
	1.41518	97.4906			1.85525	824.252
	1.43831	102.603			1.90678	824.732
	1.46163	107.718			1.95831	825.21
	1.48482	112.765			2.00984	825.687
	1.508	117.766			2.06137	826.162
	1.53119	122.731			2.1129	826.635
	1.5543	127.636			2.16443	827.106
	1.57737	132.494			2.21596	827.576
	1.60041	137.307			2.26749	828.043
	1.62353	142.096			2.31902	828.509
	1.64676	146.867			2.37055	828.973
	1.66987	151.576			2.42208	829.435
	1.69293	156.233			2.47361	829.895
	1.71608	160.871			2.52514	830.353
	1.73916	165.456			2.57667	830.81
	1.7623	170.012			2.6282	831.264
	1.78546	174.535			2.67973	831.717
	1.80855	179.004			2.73126	832.168
	1.83146	183.402			2.78279	832.618
	1.85453	187.794			2.83432	833.065
	1.87764	192.153			2.88585	833.511
	1.90074	196.473			2.93738	833.954
	1.92358	200.708			2.98891	834.396
	1.94681	204.977			3.04044	834.836
	1.9697	209.146			3.09197	835.275
	1.99276	213.31			3.1435	835.711
	2.01585	217.442			3.19503	836.146
	2.03887	221.525			3.24656	836.578
	2.06213	225.613			3.29809	837.009
	2.08517	229.626			3.34962	837.438
	2.10844	233.642			3.40115	837.866
	2.13139	237.567			3.45268	838.291
	2.15441	241.468			3.50421	838.715
	2.17764	245.368			3.55574	839.137
	2.20085	249.229			3.60727	839.557
	2.2244	253.109			3.6588	839.975
	2.24772	256.916			3.71033	840.391
	2.27074	260.638			3.76186	840.806
	2.29392	264.351			3.81339	841.218
	2.31711	268.03			3.86492	841.629
	2.34039	271.687			3.91645	842.038
	2.36346	275.277			3.96798	842.445
	2.3869	278.888			4.01951	842.85
	2.40989	282.397			4.07104	843.254
	2.43305	285.896			4.12257	843.656
	2.45617	289.356			4.1741	844.055
	2.47922	292.771			4.22563	844.453
	2.50205	296.12			4.27716	844.85
	2.52503	299.459			4.32869	845.244
	2.54793	302.752			4.38022	845.637
	2.57106	306.045			4.43175	846.027
	2.59418	309.303			4.48328	846.416
	2.61726	312.525			4.53481	846.803
	2.64031	315.707			4.58634	847.188
	2.66342	318.866			4.63787	847.572
	2.6865	321.987			4.6894	847.953
	2.70962	325.083			4.74093	848.333
	2.73302	328.181			4.79246	848.711
	2.75628	331.23			4.84399	849.087
	2.7794	334.228			4.89552	849.461
	2.80255	337.198			4.94705	849.834
	2.82592	340.163			4.99858	850.204
	2.84904	343.065			5.05011	850.573
	2.87261	345.992			5.05288	847.52
	2.89563	348.819			5.05565	843.67
	2.91891	351.647			5.05842	839.313
	2.94208	354.429			5.06119	832.309
	2.94463	354.733			5.06396	819.508
	2.95738	356.25			5.06673	805.017
	2.96181	356.774			5.0695	769.866
	2.96624	357.298			5.07227	739.529
	2.97066	357.82			5.07504	713.259
	2.97509	358.341			5.07781	628.892
	2.97952	358.861			5.08058	511.206
	2.98395	359.38			5.08335	323.849
	2.98838	359.898			5.08612	306.911
	2.99281	360.415			5.08889	279.209
	2.99724	360.931			5.09166	251.992
	3.00167	361.445			5.09443	224.289
	3.0061	361.959			5.0972	156.586
	3.01053	362.471			5.09997	155.44
	3.01496	362.982			5.10164	140.009
	3.01939	363.492			5.15317	140.413
	3.02382	364.001			5.2047	140.414
	3.02669	364.33			5.25623	140.414
	3.02882	364.574			5.30776	140.414
	3.03411	365.179			5.35929	140.415
	3.03399	365.166			5.41082	140.138
	3.03954	365.798			5.46235	140.138
	3.05076	367.073			5.51388	139.013
	3.07352	369.637			5.56541	139.012
	3.09661	372.208			5.61694	139.012
	3.11959	374.736			5.66847	140.385
	3.14295	377.278			5.72	140.385
	3.16595	379.75			5.77153	140.384
	3.18876	382.173			5.82306	141.996
	3.21183	384.596			5.87459	141.995
	3.23483	386.982			5.92612	141.995
	3.25786	389.343			5.97765	140.26
	3.2808	391.666			6.02918	140.26
	3.30386	393.973			6.08071	139.948
	3.32686	396.246			6.13224	140.256
	3.3498	398.487			6.18377	141.52
	3.37286	400.71			6.2353	140.986
	3.39575	402.889			6.28683	141.578
	3.41878	405.055			6.33836	140.397
	3.44176	407.188
	3.46466	409.287
	3.48742	411.347
	3.51043	413.403
	3.53332	415.421
	3.55642	417.432
	3.57911	419.381
	3.60204	421.325
	3.62512	423.255
	3.64785	425.13
	3.67055	426.978
	3.69352	428.822
	3.71644	430.638
	3.73919	432.414
	3.76234	434.197
	3.78523	435.935
	3.80826	437.659
	3.8311	439.344
	3.85387	440.999
	3.87694	442.653
	3.89991	444.275
	3.92302	445.882
	3.94602	447.458
	3.96907	449.014
	3.99182	450.526
	4.01454	452.013
	4.03754	453.496
	4.06044	454.948
	4.08327	456.374
	4.10634	457.791
	4.12934	459.182
	4.1521	460.537
	4.17478	461.864
	4.19777	463.188
	4.22083	464.493
	4.24364	465.763
	4.26675	467.027
	4.28961	468.256
	4.31241	469.461
	4.33531	470.65
	4.35828	471.822
	4.38111	472.966
	4.40379	474.082
	4.42676	475.191
	4.4498	476.283
	4.47274	477.351
	4.49566	478.397
	4.51839	479.415
	4.54117	480.415
	4.56392	481.396
	4.5868	482.361
	4.60988	483.316
	4.63283	484.247
	4.6555	485.147
	4.67846	486.04
	4.70124	486.907
	4.72413	487.76
	4.74704	488.595
	4.77006	489.416
	4.79316	490.221
	4.81602	491
	4.83874	491.757
	4.86163	492.501
	4.88464	493.232
	4.90764	493.945
	4.93051	494.637
	4.95342	495.313
	4.97644	495.975
	4.99947	496.621
	5.02242	497.247
	5.04517	497.852
	5.06809	498.445
	5.091	499.022
	5.11387	499.581
	5.13679	500.126
	5.1596	500.653
	5.18265	501.17
	5.20557	501.668
	5.22851	502.152
	5.25152	502.621
	5.27458	503.077
	5.29751	503.515
	5.32036	503.937
	5.3434	504.348
	5.36623	504.741
	5.38926	505.123
	5.41234	505.491
	5.4355	505.847
	5.45835	506.184
	5.48122	506.508
	5.50421	506.821
	5.52714	507.118
	5.55005	507.403
	5.57311	507.677
	5.59618	507.937
	5.61916	508.184
	5.64222	508.419
	5.66518	508.64
	5.68809	508.849
	5.7109	509.045
	5.73365	509.228
	5.75654	509.401
	5.77947	509.563
	5.80222	509.712
	5.82517	509.851
	5.84829	509.98
	5.8713	510.097
	5.89408	510.202
	5.91715	510.297
	5.94044	510.383
	5.96319	510.456
	5.98609	510.52
	6.00902	510.573
	6.03186	510.109
	6.05481	510.111
	6.07776	510.104
	6.10089	510.113
	6.1241	510.111
	6.14708	510.116
	6.16992	510.119
	6.19298	510.12
	6.21601	510.114
	6.23903	510.119
	6.26206	510.13
	6.28486	510.128
	6.30792	510.13
	6.33102	510.139
	6.35399	510.132
	6.37677	510.143
	6.39979	510.138
	6.42285	510.142
	6.44584	510.142
	6.46887	510.146
	6.49172	510.147
	6.51479	510.155
	6.53782	510.142
	6.56078	510.156
	6.58363	510.151
	6.60659	510.166
	6.62972	510.169
	6.65269	510.169
	6.67576	510.165
	6.69873	510.171
	6.72172	510.159
	6.74479	510.18
	6.76785	510.182
	6.79078	510.179
	6.81383	510.181
	6.83679	510.174
	6.85975	510.204
	6.88245	510.188
	6.90525	510.198
	6.92825	510.628
	6.95111	510.52
	6.97387	510.276
	6.99676	510.395
	7.01946	510.805
	7.04217	510.774
	7.06515	510.111
	7.08781	510.174
	7.11093	510.202
	7.13384	510.212
	7.15689	510.221
	7.17964	510.231
	7.20262	510.253
	7.22579	510.249
	7.24871	510.247
	7.27177	510.25
	7.29452	510.258
	7.31754	510.272
	7.34062	510.267
	7.3637	510.28
	7.38667	510.276
	7.40951	510.279
	7.43263	510.284
	7.45569	510.285
	7.47885	510.286
	7.50182	510.289
	7.52496	510.3
	7.5478	510.295
	7.57045	510.303
	7.59312	510.307
	7.61628	510.307
	7.63938	510.316
	7.66261	510.311
	7.68893	510.314
	7.71488	510.326
	7.73776	510.339
	7.76049	510.328
	7.78672	510.334
	7.81304	510.334
	7.84251	510.333
	7.86842	510.34
	7.8912	510.339
	7.91401	510.184
	7.94338	510.193
	7.96965	510.191
	7.99227	510.199
	8.01822	510.217
	8.04417	510.215
	8.07048	510.214
	8.09354	510.217
	8.11665	510.219
	8.13975	510.225
	8.16608	510.221
	8.19583	510.239
	8.22211	510.242
	8.24494	510.23
	8.26799	510.252
	8.29102	510.259
	8.314	510.249
	8.3373	510.246
	8.36054	510.261
	8.38353	510.267
	8.40665	510.267
	8.42967	510.277
	8.45299	510.275
	8.47628	510.266
	8.49921	510.278
	8.52219	510.295
	8.5451	510.296
	8.56806	510.282
	8.5911	510.318
	8.61754	510.309
	8.64057	510.308
	8.66371	510.318
	8.68695	510.32
	8.71023	510.279
	8.73318	510.218
	8.75627	510.218
	8.77942	510.198
	8.80263	510.169
	8.82553	510.172
	8.84852	510.164
	8.87148	510.168
	8.89465	510.176
	8.91769	510.177
	8.94092	510.177
	8.96395	510.174
	8.98695	510.197
	9.01023	510.186
	9.03341	510.111
	9.05668	510.106
	9.07989	510.115
	9.10273	510.111
	9.12567	510.127
	9.1487	510.123
	9.1718	510.128
	9.19478	510.123
	9.21775	510.135
	9.2408	510.146
	9.26356	510.154
	9.28646	510.154
	9.30955	510.15
	9.33247	510.171
	9.3557	510.163
	9.37906	510.169
	9.40195	510.174
	9.42495	510.18
	9.44799	510.191
	9.47115	510.191
	9.49396	510.197
	9.51678	510.206
	9.53998	510.186
	9.56327	510.211
	9.58624	510.207
	9.60945	510.224
	9.63254	510.207
	9.65569	510.227
	9.67891	510.229
	9.702	510.231
	9.72523	510.234
	9.74833	510.24
	9.7714	510.25
	9.79464	510.253
	9.81782	510.251
	9.84085	510.259
	9.86403	510.266
	9.88721	510.261
	9.91036	510.269
	9.93329	510.274
	9.95618	510.28
	9.97917	510.281
	10.0024	510.284
	10.0254	510.294
	10.0485	510.289
	10.0716	510.302
	10.0947	510.312
	10.1178	510.306
	10.1411	510.315
	10.164	510.313
	10.187	510.323
	10.21	510.324
	10.2328	510.329
	10.256	510.33
	10.2788	510.34
	10.3018	510.424
	10.325	510.429
	10.3482	510.434
	10.3712	510.434
	10.3942	510.434
	10.4173	510.428
	10.4402	510.427
	10.4632	510.442
	10.4863	510.439
	10.5092	509.354
	10.5322	507.747
	10.5553	506.13
	10.5782	504.528
	10.6012	502.918
	10.6242	501.305
	10.647	499.708
	10.6703	498.081
	10.6932	496.475
	10.7163	494.859
	10.7395	493.237
	10.7627	491.614
	10.7856	490.009
	10.8085	488.404
	10.8315	488.013
	10.8546	487.791
	10.8776	487.988
	10.9007	487.884
	10.9236	487.922
	10.9466	488.092
	10.9698	487.889
	10.9926	488.149
	11.0154	488.132
	11.0385	488.069
	11.0613	488.194
	11.0845	488.188
	11.1077	488.193
	11.1306	488.23
	11.1537	488.255
	11.172	488.252
	11.1781	488.403
	11.1842	488.335
	11.1903	488.35
	11.1964	488.525
	11.2026	488.316
	11.2087	488.471
	11.2148	488.59
	11.2209	488.631
	11.227	488.596
	11.2328	488.609
	11.2558	488.705
	11.2786	488.686
	11.3016	488.635
	11.3249	488.646
	11.3477	488.797
	11.3706	488.736
	11.3935	488.777
	11.4163	488.709
	11.4393	488.737
	11.4622	488.703
	11.4854	488.861
	11.5086	488.78
	11.5316	488.838
	11.5544	488.968
	11.5775	488.877
	11.6005	488.902
	11.6235	488.835
	11.6465	488.714
	11.6693	488.695
	11.6924	488.685
	11.7155	488.873
	11.7385	488.869
	11.7612	489.156
	11.7843	489.073
	11.8073	489.085
	11.8303	488.939
	11.8533	489.017
	11.8762	488.835
	11.8993	488.814
	11.9223	488.966
	11.9453	488.916
	11.9681	489.085
	11.9911	488.94
	12.0142	488.903
	12.0372	489.024
	12.0602	489.022
	12.0832	488.962
	12.1062	489.021
	12.1293	489.04
	12.1523	489.111
	12.1753	489.107
	12.1983	489.198
	12.2213	488.904
	12.2442	489.2
	12.2669	489.09
	12.2897	489.245
	12.3127	489.203
	12.3356	489.171
	12.3583	489.262
	12.3812	489.269
	12.4039	489.263
	12.4266	489.22
	12.4496	489.348
	12.4723	489.295
	12.4954	489.252
	12.5183	489.409
	12.5414	489.338
	12.5641	489.279
	12.5871	489.458
	12.6103	489.291
	12.6332	489.388
	12.6562	489.403
	12.679	489.481
	12.702	489.488
	12.7251	489.393
	12.7482	489.312
	12.7711	489.453
	12.794	489.432
	12.8171	489.326
	12.8402	489.469
	12.8633	489.562
	12.8863	489.468
	12.9094	489.491
	12.9323	489.604
	12.9549	489.442
	12.9776	489.446
	13.0008	489.491
	13.0239	489.406
	13.0471	489.554
	13.0734	489.504
	13.0994	489.573
	13.1222	489.679
	13.145	489.775
	13.1712	489.799
	13.1975	489.575
	13.227	489.667
	13.2529	489.774
	13.2757	489.954
	13.2985	489.769
	13.3279	489.814
	13.3541	489.842
	13.3767	489.796
	13.4027	489.957
	13.4287	489.923
	13.455	489.875
	13.478	490.011
	13.5011	489.913
	13.5242	489.91
	13.5506	489.927
	13.5803	490.068
	13.6066	490.095
	13.6329	490.101
	13.6591	490.055
	13.6854	490.102
	13.7117	490.113
	13.738	490.066
	13.7643	490.284
	13.7905	490.205
	13.8168	490.058
	13.8431	490.142
	13.8694	490.23
	13.8957	490.115
	13.9219	490.287
	13.9482	490.218
	13.9745	490.294
	14.0008	490.203
	14.0271	490.253

## Sheet: Figure S6
			Uncontrol							TiO2							Zn/BMP-2
	0 DAY	Distance::Distance!!R	R::R!!R	14DAY	Distance::Distance!!R	R::R!!R		0 day	Distance::Distance!!R	G::G!!R	2 WEEKS	Distance::Distance!!R	G::G!!R		0 day	Distance::Distance!!R	G::G!!R	2weeks	Distance::Distance!!R	G::G!!R
		pixel			pixel				pixel			pixel				pixel			pixel
		0	0		0	0			0	44		0	8			0	80		0	61
		1.00001	0		1.00001	0			1.00421	46		1.00114	8			1.00036	81		1.00001	64
		2.00003	0		2.00002	0			2.00842	46		2.00228	8			2.00071	83		2.00002	66
		3.00004	0		3.00003	0			3.01263	45		3.00342	8			3.00107	80		3.00003	65
		4.00006	0		4.00003	0			4.01684	45		4.00457	8			4.00143	76		4.00004	64
		5.00007	0		5.00004	0			5.02105	45		5.00571	8			5.00179	76		5.00005	68
		6.00009	0		6.00005	0			6.02526	45		6.00685	8			6.00214	82		6.00006	66
		7.0001	0		7.00006	0			7.02947	47		7.00799	8			7.0025	83		7.00007	64
		8.00011	0		8.00007	0			8.03368	48		8.00913	8			8.00286	77		8.00008	63
		9.00013	0		9.00008	0			9.03789	48		9.01027	8			9.00322	75		9.00009	62
		10.0001	0		10.0001	0			10.0421	45		10.0114	8			10.0036	77		10.0001	62
		11.0002	0		11.0001	0			11.0463	45		11.0126	8			11.0039	79		11.0001	61
		12.0002	0		12.0001	0			12.0505	46		12.0137	8			12.0043	81		12.0001	62
		13.0002	0		13.0001	0			13.0547	46		13.0148	8			13.0046	77		13.0001	65
		14.0002	0		14.0001	0			14.0589	47		14.016	8			14.005	75		14.0001	64
		15.0002	0		15.0001	0			15.0632	48		15.0171	8			15.0054	78		15.0001	63
		16.0002	0		16.0001	0			16.0674	48		16.0183	8			16.0057	77		16.0002	62
		17.0002	0		17.0001	0			17.0716	47		17.0194	8			17.0061	75		17.0002	62
		18.0003	0		18.0002	0			18.0758	47		18.0205	8			18.0064	77		18.0002	62
		19.0003	0		19.0002	0			19.08	46		19.0217	8			19.0068	75		19.0002	61
		20.0003	0		20.0002	0			20.0842	48		20.0228	8			20.0071	74		20.0002	61
		21.0003	0		21.0002	0			21.0884	49		21.024	8			21.0075	75		21.0002	60
		22.0003	0		22.0002	0			22.0926	49		22.0251	8			22.0079	76		22.0002	59
		23.0003	0		23.0002	0			23.0968	49		23.0263	8			23.0082	78		23.0002	58
		24.0003	0		24.0002	0			24.101	48		24.0274	8			24.0086	78		24.0002	59
		25.0004	0		25.0002	0			25.1053	48		25.0285	8			25.0089	76		25.0002	61
		26.0004	0		26.0002	0			26.1095	48		26.0297	8			26.0093	74		26.0003	62
		27.0004	0		27.0002	0			27.1137	49		27.0308	8			27.0096	77		27.0003	61
		28.0004	0		28.0002	0			28.1179	47		28.032	8			28.01	77		28.0003	60
		29.0004	0		29.0002	0			29.1221	47		29.0331	8			29.0104	78		29.0003	61
		30.0004	0		30.0003	0			30.1263	45		30.0342	8			30.0107	79		30.0003	61
		31.0004	0		31.0003	0			31.1305	49		31.0354	9			31.0111	80		31.0003	60
		32.0005	0		32.0003	0			32.1347	50		32.0365	8			32.0114	80		32.0003	60
		33.0005	0		33.0003	0			33.1389	46		33.0377	8			33.0118	80		33.0003	59
		34.0005	0		34.0003	0			34.1431	49		34.0388	8			34.0122	79		34.0003	59
		35.0005	0		35.0003	0			35.1474	49		35.04	8			35.0125	78		35.0003	58
		36.0005	0		36.0003	0			36.1516	46		36.0411	8			36.0129	78		36.0004	58
		37.0005	0		37.0003	0			37.1558	46		37.0422	8			37.0132	77		37.0004	59
		38.0005	0		38.0003	0			38.16	50		38.0434	8			38.0136	75		38.0004	61
		39.0006	0		39.0003	0			39.1642	49		39.0445	8			39.0139	74		39.0004	61
		40.0006	0		40.0003	0			40.1684	58		40.0457	8			40.0143	73		40.0004	59
		41.0006	0		41.0004	0			41.1726	51		41.0468	8			41.0147	75		41.0004	58
		42.0006	0		42.0004	0			42.1768	54		42.0479	8			42.015	76		42.0004	59
		43.0006	0		43.0004	0			43.181	50		43.0491	8			43.0154	75		43.0004	60
		44.0006	0		44.0004	0			44.1852	50		44.0502	8			44.0157	75		44.0004	59
		45.0006	0		45.0004	0			45.1895	51		45.0514	8			45.0161	75		45.0004	58
		46.0007	0		46.0004	0			46.1937	51		46.0525	8			46.0164	75		46.0005	59
		47.0007	0		47.0004	0			47.1979	50		47.0537	8			47.0168	74		47.0005	59
		48.0007	0		48.0004	0			48.2021	50		48.0548	8			48.0172	74		48.0005	59
		49.0007	0		49.0004	0			49.2063	48		49.0559	8			49.0175	75		49.0005	58
		50.0007	0		50.0004	0			50.2105	48		50.0571	8			50.0179	76		50.0005	58
		51.0007	0		51.0004	0			51.2147	49		51.0582	8			51.0182	77		51.0005	59
		52.0007	0		52.0004	0			52.2189	48		52.0594	8			52.0186	77		52.0005	59
		53.0008	0		53.0005	0			53.2231	46		53.0605	8			53.0189	77		53.0005	58
		54.0008	0		54.0005	0			54.2273	47		54.0616	8			54.0193	76		54.0005	58
		55.0008	0		55.0005	0			55.2316	47		55.0628	8			55.0197	76		55.0005	59
		56.0008	0		56.0005	0			56.2358	49		56.0639	8			56.02	76		56.0005	59
		57.0008	0		57.0005	0			57.24	50		57.0651	8			57.0204	76		57.0006	59
		58.0008	0		58.0005	0			58.2442	49		58.0662	8			58.0207	76		58.0006	59
		59.0008	0		59.0005	0			59.2484	49		59.0674	8			59.0211	74		59.0006	59
		60.0009	0		60.0005	0			60.2526	49		60.0685	8			60.0214	73		60.0006	59
		61.0009	0		61.0005	0			61.2568	49		61.0696	8			61.0218	72		61.0006	60
		62.0009	0		62.0005	0			62.261	50		62.0708	8			62.0222	73		62.0006	61
		63.0009	0		63.0005	0			63.2652	50		63.0719	8			63.0225	76		63.0006	62
		64.0009	0		64.0005	0			64.2695	49		64.0731	8			64.0229	77		64.0006	60
		65.0009	0		65.0006	0			65.2737	49		65.0742	8			65.0232	76		65.0006	60
		66.0009	0		66.0006	0			66.2779	47		66.0753	8			66.0236	75		66.0006	60
		67.001	0		67.0006	0			67.2821	48		67.0765	8			67.0239	78		67.0007	59
		68.001	0		68.0006	0			68.2863	49		68.0776	8			68.0243	78		68.0007	57
		69.001	0		69.0006	0			69.2905	49		69.0788	8			69.0247	78		69.0007	59
		70.001	0		70.0006	0			70.2947	48		70.0799	8			70.025	77		70.0007	60
		71.001	0		71.0006	0			71.2989	48		71.081	8			71.0254	75		71.0007	61
		72.001	0		72.0006	0			72.3031	48		72.0822	8			72.0257	75		72.0007	61
		73.001	0		73.0006	0			73.3073	49		73.0833	8			73.0261	76		73.0007	60
		74.0011	0		74.0006	0			74.3116	49		74.0845	8			74.0264	77		74.0007	59
		75.0011	0		75.0006	0			75.3158	49		75.0856	8			75.0268	76		75.0007	59
		76.0011	0		76.0006	0			76.32	48		76.0868	8			76.0272	77		76.0007	60
		77.0011	0		77.0007	0			77.3242	49		77.0879	8			77.0275	76		77.0008	59
		78.0011	0		78.0007	0			78.3284	52		78.089	8			78.0279	75		78.0008	59
		79.0011	0		79.0007	0			79.3326	52		79.0902	8			79.0282	75		79.0008	58
		80.0011	0		80.0007	0			80.3368	50		80.0913	8			80.0286	77		80.0008	58
		81.0012	0		81.0007	0			81.341	48		81.0925	8			81.0289	78		81.0008	58
		82.0012	0		82.0007	0			82.3452	48		82.0936	9			82.0293	77		82.0008	58
		83.0012	0		83.0007	0			83.3494	47		83.0947	9			83.0297	77		83.0008	59
		84.0012	0		84.0007	0			84.3537	48		84.0959	9			84.03	77		84.0008	59
		85.0012	0		85.0007	0			85.3579	51		85.097	9			85.0304	77		85.0008	57
		86.0012	0		86.0007	0			86.3621	51		86.0982	9			86.0307	77		86.0008	58
		87.0012	0		87.0007	0			87.3663	48		87.0993	9			87.0311	77		87.0009	58
		88.0013	0		88.0008	0			88.3705	47		88.1005	9			88.0315	76		88.0009	58
		89.0013	0		89.0008	0			89.3747	47		89.1016	9			89.0318	75		89.0009	58
		90.0013	0		90.0008	0			90.3789	48		90.1027	9			90.0322	75		90.0009	59
		91.0013	0		91.0008	0			91.3831	45		91.1039	9			91.0325	79		91.0009	59
		92.0013	0		92.0008	0			92.3873	46		92.105	9			92.0329	81		92.0009	59
		93.0013	0		93.0008	0			93.3915	46		93.1062	9			93.0332	76		93.0009	59
		94.0013	0		94.0008	0			94.3958	47		94.1073	9			94.0336	76		94.0009	59
		95.0014	0		95.0008	0			95.4	46		95.1084	9			95.034	77		95.0009	59
		96.0014	0		96.0008	0			96.4042	46		96.1096	9			96.0343	74		96.0009	59
		97.0014	0		97.0008	0			97.4084	47		97.1107	9			97.0347	78		97.0009	59
		98.0014	0		98.0008	0			98.4126	46		98.1119	9			98.035	75		98.001	59
		99.0014	0		99.0008	0			99.4168	47		99.113	9			99.0354	77		99.001	59
		100.001	0		100.001	0			100.421	45		100.114	9			100.036	75		100.001	58
		101.001	0		101.001	0			101.425	44		101.115	9			101.036	74		101.001	57
		102.001	0		102.001	0			102.429	44		102.116	9			102.036	75		102.001	58
		103.001	0		103.001	0			103.434	44		103.118	9			103.037	78		103.001	60
		104.001	0		104.001	0			104.438	45		104.119	9			104.037	78		104.001	59
		105.002	0		105.001	0			105.442	47		105.12	9			105.038	78		105.001	58
		106.002	0		106.001	0			106.446	47		106.121	9			106.038	76		106.001	57
		107.002	0		107.001	0			107.45	48		107.122	9			107.038	73		107.001	58
		108.002	0		108.001	0			108.455	49		108.123	9			108.039	76		108.001	59
		109.002	0		109.001	0			109.459	47		109.124	9			109.039	75		109.001	59
		110.002	0		110.001	0			110.463	48		110.126	9			110.039	76		110.001	59
		111.002	0		111.001	0			111.467	51		111.127	9			111.04	78		111.001	59
		112.002	0		112.001	0			112.472	45		112.128	9			112.04	77		112.001	59
		113.002	0		113.001	0			113.476	43		113.129	9			113.04	74		113.001	59
		114.002	0		114.001	0			114.48	45		114.13	9			114.041	75		114.001	59
		115.002	0		115.001	0			115.484	45		115.131	9			115.041	77		115.001	59
		116.002	0		116.001	0			116.488	45		116.132	8			116.041	77		116.001	59
		117.002	0		117.001	0			117.493	45		117.134	8			117.042	76		117.001	58
		118.002	0		118.001	0			118.497	46		118.135	8			118.042	73		118.001	59
		119.002	0		119.001	0			119.501	46		119.136	8			119.043	73		119.001	60
		120.002	0		120.001	0			120.505	42		120.137	8			120.043	74		120.001	61
		121.002	0		121.001	0			121.509	44		121.138	8			121.043	77		121.001	61
		122.002	0		122.001	0			122.514	43		122.139	8			122.044	77		122.001	59
		123.002	0		123.001	0			123.518	44		123.14	8			123.044	71		123.001	58
		124.002	0		124.001	0			124.522	43		124.142	8			124.044	72		124.001	58
		125.002	0		125.001	0			125.526	43		125.143	8			125.045	73		125.001	57
		126.002	0		126.001	0			126.53	44		126.144	8			126.045	75		126.001	59
		127.002	0		127.001	0			127.535	44		127.145	8			127.045	76		127.001	61
		128.002	0		128.001	0			128.539	43		128.146	8			128.046	79		128.001	61
		129.002	0		129.001	0			129.543	44		129.147	8			129.046	81		129.001	59
		130.002	0		130.001	0			130.547	44		130.148	8			130.046	83		130.001	58
		131.002	0		131.001	0			131.552	43		131.15	8			131.047	78		131.001	59
		132.002	0		132.001	0			132.556	43		132.151	8			132.047	78		132.001	60
		133.002	0		133.001	0			133.56	41		133.152	8			133.048	76		133.001	59
		134.002	0		134.001	0			134.564	44		134.153	9			134.048	73		134.001	59
		135.002	0		135.001	0			135.568	44		135.154	9			135.048	73		135.001	59
		136.002	0		136.001	0			136.573	43		136.155	9			136.049	75		136.001	58
		137.002	0		137.001	0			137.577	42		137.156	9			137.049	75		137.001	58
		138.002	0		138.001	0			138.581	42		138.158	9			138.049	74		138.001	59
		139.002	0		139.001	0			139.585	42		139.159	9			139.05	77		139.001	61
		140.002	0		140.001	0			140.589	42		140.16	9			140.05	77		140.001	63
		141.002	0		141.001	0			141.594	43		141.161	9			141.05	76		141.001	61
		142.002	0		142.001	0			142.598	43		142.162	9			142.051	76		142.001	59
		143.002	0		143.001	0			143.602	43		143.163	9			143.051	81		143.001	58
		144.002	0		144.001	0			144.606	43		144.164	9			144.051	84		144.001	59
		145.002	0		145.001	0			145.61	42		145.166	9			145.052	80		145.001	61
		146.002	0		146.001	0			146.615	44		146.167	9			146.052	72		146.001	62
		147.002	0		147.001	0			147.619	44		147.168	9			147.053	75		147.001	61
		148.002	0		148.001	0			148.623	42		148.169	9			148.053	75		148.001	59
		149.002	0		149.001	0			149.627	42		149.17	9			149.053	75		149.001	57
		150.002	0		150.001	0			150.632	41		150.171	9			150.054	75		150.001	58
		151.002	0		151.001	0			151.636	41		151.172	9			151.054	75		151.001	59
		152.002	0		152.001	0			152.64	41		152.174	9			152.054	75		152.001	60
		153.002	0		153.001	0			153.644	41		153.175	9			153.055	75		153.001	59
		154.002	0		154.001	0			154.648	42		154.176	9			154.055	75		154.002	59
		155.002	0		155.001	0			155.653	39		155.177	9			155.055	77		155.002	60
		156.002	0		156.001	0			156.657	39		156.178	9			156.056	77		156.002	61
		157.002	0		157.001	0			157.661	39		157.179	9			157.056	77		157.002	61
		158.002	0		158.001	0			158.665	41		158.18	9			158.056	77		158.002	58
		159.002	0		159.001	0			159.669	41		159.182	9			159.057	76		159.002	57
		160.002	0		160.001	0			160.674	41		160.183	9			160.057	76		160.002	59
		161.002	0		161.001	0			161.678	41		161.184	9			161.058	76		161.002	60
		162.002	0		162.001	0			162.682	42		162.185	9			162.058	76		162.002	60
		163.002	0		163.001	0			163.686	42		163.186	9			163.058	78		163.002	59
		164.002	0		164.001	0			164.69	42		164.187	9			164.059	79		164.002	59
		165.002	0		165.001	0			165.695	41		165.188	9			165.059	79		165.002	61
		166.002	0		166.001	0			166.699	41		166.189	9			166.059	78		166.002	61
		167.002	0		167.001	0			167.703	39		167.191	9			167.06	77		167.002	61
		168.002	0		168.001	0			168.707	38		168.192	9			168.06	75		168.002	61
		169.002	0		169.001	0			169.712	39		169.193	9			169.06	76		169.002	61
		170.002	0		170.001	0			170.01	38		170.194	9			170.061	75		170.002	61
		171.002	0		171.001	0			171.01	38		171.195	9			171.061	74		171.002	61
		172.002	0		172.001	0			172.01	38		172.196	9			172.061	75		172.002	61
		173.002	0		173.001	0			173.011	38		173.197	9			173.062	75		173.002	61
		174.002	0		174.001	0			174.011	37		174.199	9			174.062	75		174.002	60
		175.003	0		175.001	0			175.011	38		175.2	9			175.063	73		175.002	60
		176.003	0		176.002	0			176.011	38		176.201	9			176.063	71		176.002	60
		177.003	0		177.002	0			177.011	37		177.202	9			177.063	71		177.002	62
		178.003	0		178.002	0			178.011	37		178.203	9			178.064	71		178.002	63
		179.003	0		179.002	0			179.011	36		179.204	9			179.064	73		179.002	64
		180.003	0		180.002	0			180.011	36		180.205	9			180.064	75		180.002	64
		181.003	0		181.002	0			181.011	36		181.207	9			181.065	77		181.002	61
		182.003	0		182.002	0						182.208	9			182.065	74		182.002	61
		183.003	0		183.002	0						183.209	8			183.065	71		183.002	60
		184.003	0		184.002	0						184.21	8			184.066	74		184.002	60
		185.003	0		185.002	0						185.211	9			185.066	84		185.002	59
		186.003	0		186.002	0						186.212	9			186.066	93		186.002	60
		187.003	0		187.002	0						187.213	9			187.067	87		187.002	61
					188.002	0						188.215	9						188.002	63
					189.002	0						189.216	9						189.002	60
					190.002	0						190.217	9						190.002	59
					191.002	0						191.218	9						191.002	59
					192.002	0						192.219	9						192.002	61
					193.002	0						193.22	9						193.002	62
					194.002	0						194.221	9						194.002	61
					195.002	0						195.223	9						195.002	62
					196.002	0						196.224	9						196.002	63
					197.002	0						197.225	9						197.002	60
					198.002	0						198.226	9						198.002	61
					199.002	0						199.227	9						199.002	62
					200.002	0						200.228	9						200.002	61
					201.002	0						201.229	9						201.002	61
					202.002	0						202.231	9						202.002	61
					203.002	0						203.232	9						203.002	61
					204.002	0						204.233	9						204.002	62
					205.002	0						205.234	9						205.002	64
					206.002	0													206.002	63
					207.002	0													207.002	61
					208.002	0													208.002	61
					209.002	0													209.002	63
					210.002	0													210.002	63
					211.002	0													211.002	63
					212.002	0													212.002	62
					213.002	0													213.002	63
					214.002	0													214.002	63
					215.002	0													215.002	64
					216.002	0													216.002	63
					217.002	0													217.002	63
					218.002	0													218.002	63
					219.002	0													219.002	63
					220.002	0													220.002	63
					221.002	0													221.002	63
					222.002	0													222.002	63
					223.002	0													223.002	63
					224.002	0													224.002	63
					225.002	0													225.002	63
					226.002	0													226.002	64
					227.002	0
					228.002	0
					229.002	0
					230.002	0
					231.002	0
					232.002	0
					233.002	0
					234.002	0
					235.002	0
					236.002	0
					237.002	0
					238.002	0
					239.002	0
					240.002	0
					241.002	0
					242.002	0

[truncated: 5 more sheets: Figure S7, Figure S9, Figure S10, Figure S11, Figure S15]
